# Supplementary material for: Unique evolution of foraminiferal calcification to survive global changes
Source: Sci Adv. 2023 Jun 21;9(25):eadd3584. doi: 10.1126/sciadv.add3584 (PMC10284544; doi:10.1126/sciadv.add3584)
Supplement: Supplementary file 2 — Tables S1 to S9 [file sciadv.add3584_tables_s1_to_s9.zip]

Archive with 1 entries (1 files):
- add3584_Tables_S1_to_S9.xlsx
