# Supplementary material for: Unique evolution of foraminiferal calcification to survive global changes
Source: Sci Adv. 2023 Jun 21;9(25):eadd3584. doi: 10.1126/sciadv.add3584 (PMC10284544; doi:10.1126/sciadv.add3584)
Supplement: Supplementary file 2 — Tables S1 to S9 [file sciadv.add3584_tables_s1_to_s9.zip › add3584_Tables_S1_to_S9.xlsx]

## Sheet: Table S1
Table S1 Sequence information regarding libraries obtained in this study.
Sample ID	Number of specimen(s)	Specimen condition	Amplified DNA (nM)	Mi-seq run number	Raw-reads (bp)	Mapped reads (bp)	Ratio of mapped reads to raw-reads (%)
R100	100	mix	181.7	0.9	32181680	17477316	54.3
N1	1	control	6.2	~0.06	1666890	778830	46.7
N2	1	control	26.9	~0.06	1916586	834868	43.5
N3	1	control	32.2	~0.06	2045162	825716	40.3
C1	1	calcification	25.7	0.5	15949140	7369696	46.2
C2	1	calcification	30	~0.06	1939270	942424	48.6
C3	1	calcification	33.9	~0.06	1917280	467598	24.3
C4	1	calcification	23.2	~0.06	1761342	828892	47
C5	1	calcification	15.8	~0.06	1794484	700508	39
C6	1	calcification	19.2	~0.06	1668118	767010	45.9
C7	1	calcification	28.2	~0.06	1604840	809232	50.4
C8	1	calcification	23.9	~0.06	1662994	775478	46.6
C9	1	calcification	12.2	~0.06	1947882	547846	28.1

## Sheet: Table S2
Table S2. List of 56 genes and their RPKM value at each calcification condition (C1-C9) and control condition (N1-N3).
KEGG#	C1	C2	C3	C4	C5	C6	C7	C8	C9	N1	N2	N3
K05757	149.369	130.569	84.4141	101.527	83.4135	66.1354	117.087	111.85	99.7335	72.0265	61.1333	77.2199
K05692	764.525	654.006	548.864	657.08	556.787	562.795	746.715	577.693	621.722	485.959	557.303	424.102
K10355	5.29479	9.80129	0	0	7.74149	0	5.8595	0	0	0	0	0
K07374	547.625	621.621	409.368	501.285	435.59	367.4	404.021	429.414	376.518	250.228	374.903	313.144
K07375	1044.81	881.579	619.23	713.469	657.232	691.181	553.923	684.487	505.648	474.915	564.043	412.18
K20198	8.75929	0	7.03451	5.56713	0	5.36997	0	5.90319	0	0	0	0
K10421	6.19653	0	0	7.87663	4.52996	5.69826	0	4.17606	0	0	0	0
K16578	23.5009	20.7157	19.1729	25.6053	22.907	34.3034	39.6302	22.6258	22.1094	18.7072	5.38404	10.9259
K08798	64.0937	60.7021	63.0446	64.4196	57.7522	50.2588	51.1352	66.2993	64.786	32.5834	44.8199	30.9241
K07901	0	3.08303	8.91699	4.23415	0	8.1684	0	6.73463	6.58091	0	0	0
K04392	54.7129	58.8077	20.7886	44.8694	20.644	49.7724	31.2507	28.5468	53.4658	31.7729	36.0878	21.5392
K04393	7.11875	4.39255	3.81134	6.03261	3.46943	5.81896	5.25199	0	15.6269	4.57694	5.70816	5.79181
K05106	68.4889	55.4667	54.4299	41.489	67.2798	36.0833	55.6608	33.8966	45.1036	19.953	19.9506	33.3029
K04371	3.69532	0	7.91382	0	0	0	4.08944	4.98082	9.73427	0	0	0
K05863	510.749	504.814	413.272	403.934	380.14	283.366	289.005	314.619	473.333	240.714	347.464	228.456
K02256	90.3003	286.554	86.3326	131.182	80.1596	134.444	64.2414	60.8565	123.183	37.3228	54.3054	66.9085
K02265	109.048	127.76	94.5964	96.5041	92.8377	81.239	85.5441	74.4215	70.9048	49.6992	79.6922	60.6449
K03935	17.2448	4.56032	10.5518	6.26302	14.4078	6.04121	10.9052	9.96163	6.48951	0	0	9.01953
K08683	68.8979	75.9802	37.6724	52.1746	47.1527	70.098	87.6019	55.3241	67.5767	33.9298	51.1317	32.202
K05864	28.4145	19.1268	26.738	32.8352	13.8483	9.50171	19.0576	20.8904	11.3409	13.2864	6.21386	17.8639
K15637	14.0961	8.69783	5.03131	5.97268	0	5.76116	5.19982	15.8331	6.18867	0	5.65146	0
K17065	3.76061	11.6022	13.4227	6.37367	14.6623	13.8329	19.4212	6.75842	11.5573	4.8357	6.03089	3.05963
K01365	972.018	759.129	692.871	681.817	566.399	407.129	835.424	554.664	616.763	277.35	356.709	322.106
K08339	12.771	21.014	9.11673	7.215	6.22416	12.1791	12.5628	22.9516	16.8208	7.29869	6.82696	0
K08336	6.9559	38.6286	0	0	10.1702	4.26439	0	0	18.3233	0	0	8.48897
K16075	7.94219	4.90064	5.66961	3.3652	0	4.86904	17.5785	7.13669	6.9738	0	0	0
K06213	3582.6	5621.52	455.001	991.071	1139.96	1027.67	2019.02	1418.71	2705.91	1463.75	801.793	356.817
K20858	68.9446	23.2045	22.8187	27.0881	27.4919	24.5918	36.068	20.2753	26.4167	14.5071	30.1544	30.5963
K04856	9.21431	12.7926	17.2665	11.7127	15.1562	16.9468	5.09852	12.4197	9.10217	0	5.54137	2.81128
K05219	22.7405	12.6286	14.6101	17.3437	3.32487	13.9413	40.2653	12.2605	2.99516	5.84831	8.20549	1.38762
K05849	3.39475	9.42612	10.4508	10.2486	8.68603	15.6089	9.39202	3.43176	5.58905	6.00221	6.12467	8.28589
K07300	53.9159	33.2683	38.4884	37.7437	45.6987	19.1616	50.1542	23.1707	40.1378	32.1528	42.2926	26.701
K08794	133.759	143.025	120.097	101.382	102.035	87.6047	143.427	138.856	109.425	92.9429	79.941	86.1819
K02183	179.45	170.892	115.514	151.631	98.5795	77.5819	75.7623	99.2668	116.128	50.6853	67.3714	81.0176
K11265	6.87354	12.3703	13.698	8.00911	11.1664	7.95958	6.76144	9.26464	11.568	8.34753	5.28189	9.55352
K04345	56.5684	44.3707	42.093	42.6562	36.4478	64.6573	63.6627	41.3542	29.0449	39.4524	40.3621	33.9329
K01537	96.3094	132.107	143.191	128.588	163.101	103.645	134.952	124.209	102.21	98.8958	114.172	99.7786
K04962	12.1629	26.2675	0	20.6143	5.92777	22.3698	0	32.788	26.6997	20.8534	4.8764	14.8436
K05850	8.98104	8.31249	19.2336	0	6.56557	5.50592	29.8167	0	17.7435	0	8.10162	2.74011
K00889	50.1061	33.3908	45.0686	30.572	41.0255	41.7765	35.488	21.6117	36.9572	18.0405	26.5172	19.5678
K11824	66.8825	126.704	107.635	115.842	114.945	70.4964	96.9563	83.8227	91.1823	75.9442	104.907	73.5087
K05087	10.9154	2.02057	0	20.8125	6.38375	6.69181	0	4.41377	5.7507	2.80719	2.62576	9.32481
K12471	154.014	124.931	59.2958	79.189	88.5551	95.4806	57.4517	62.977	45.5849	91.2336	68.6859	42.2378
K12472	96.1596	106.641	108.069	103.512	96.8963	93.4728	106.415	101.003	115.813	94.1299	83.8783	88.2791
K05632	56.6092	34.9301	56.5754	43.1749	55.1787	27.7639	25.0587	45.7811	29.8241	4.85285	18.1568	9.21144
K08770	267.312	397.711	177.894	241.347	248.382	245.052	348.351	159.947	306.012	106.011	192.309	198.176
K03283	307.265	263.709	116.651	156.23	110.271	99.3233	148.379	124.246	136.126	75.4293	117.59	126.131
K09526	33.9204	30.0872	31.7814	20.6605	35.1297	41.5905	34.41	24.7652	27.923	17.2653	28.899	25.8728
K07889	2.15001	0	4.60441	5.46591	6.28703	0	9.51725	0	5.66357	0	0	0
K07897	92.911	103.194	92.2526	141.723	69.1573	86.9935	59.8227	79.6931	124.599	45.6168	75.1779	45.3554
K12198	83.1938	113.322	65.5517	99.7649	103.277	67.3622	76.4328	107.903	84.7656	60.5533	60.4156	28.7348
K02149	45.6876	67.1611	17.2665	20.4972	9.82348	24.7141	38.6638	25.3569	49.5563	6.91164	16.1623	19.679
K08486	103.03	121.368	82.7426	90.7828	75.3199	90.4388	62.1919	63.1232	64.7666	78.2863	50.6953	58.5823
K09866	23.837	12.978	21.0201	10.6942	4.10024	3.43848	12.4138	5.66986	14.7745	0	6.74601	3.42243
K01673	13.3868	8.26021	4.77816	17.0165	6.52428	5.47129	9.87639	12.0291	8.81594	0	5.36711	5.44576
K14704	3.00637	0	0	1.91075	4.39559	0	3.327	4.05219	0	0	0	0

## Sheet: Table S3
Table S3 Calcium-related proteins of foraminifers and cercozoans listed by domain-search of the Pfam database.
		A. beccarii	Globobulimina sp.	R. filosa	S. subterranea	P. brassicae	B. natans	Cf_only	Cf-Nv	Cf_high	Category	Pfam_name
Foram	PF02793	2	1	2	0	0	0	0	-2	-2	related	HRM
Foram	PF08477	483	304	264	20	40	68	50	119	169	binding	Roc
Foram	PF00022	254	104	70	8	20	16	55	88	143	binding	Actin
Foram	PF00503	290	251	197	27	41	44	40	73	113	signaling	G-alpha
Foram	PF00036	305	277	242	37	54	123	32	67	99	binding	EF-hand_1
Foram	PF13405	281	283	250	36	54	123	26	66	92	binding	EF-hand_6
Foram	PF13499	268	265	244	35	52	120	22	47	69	binding	EF-hand_7
Foram	PF13202	210	205	167	27	34	98	17	45	62	binding	EF-hand_5
Foram	PF07888	106	51	59	9	12	6	10	29	39	binding	CALCOCO1
Foram	PF12763	85	84	78	12	12	28	5	25	30	binding	EF-hand_4
Rotalida	PF00066	58	20	1	1	0	0	11	19	30	related	Notch
Foram	PF00168	82	77	65	12	8	16	4	21	25	dependent	C2
Foram	PF10591	79	80	90	9	7	29	5	18	23	binding	SPARC_Ca_bdg
Foram	PF14788	36	19	25	5	0	10	2	20	22	binding	EF-hand_10
Other	PF03839	65	51	170	3	1	70	8	14	22	related	Sec62
Other	PF00957	50	55	25	10	9	26	5	15	20	dependent	Synaptobrevin
Foram	PF00141	27	16	6	2	2	5	3	16	19	binding	peroxidase
Foram	PF07798	42	17	23	5	7	2	5	12	17	channel	DUF1640
Foram	PF01699	24	40	12	2	5	9	1	14	15	channel	Na_Ca_ex
Other	PF05279	22	7	12	1	2	12	3	12	15	binding	Asp-B-Hydro_N
Other	PF01956	40	41	73	2	5	30	4	11	15	channel	EMC3_TMCO1
Other	PF01988	22	22	27	3	6	13	3	11	14	related	VIT1
Foram	PF09728	25	16	19	4	5	4	4	9	13	dependent	Taxilin
Other	PF00008	21	13	6	6	6	12	1	12	13	binding	EGF
Other	PF02950	16	11	20	0	2	38	2	10	12	Blocker	Conotoxin
Foram	PF05042	26	20	25	4	1	5	1	10	11	binding	Caleosin
Rotalida	PF01663	55	72	20	4	11	7	2	9	11	dependent	Phosphodiest
Rotalida	PF01823	17	18	1	3	1	3	2	9	11	related	MACPF
Foram	PF02254	24	27	13	10	9	6	2	8	10	activated	TrkA_N
Other	PF06682	58	21	44	2	3	36	4	6	10	regulating	SARAF
Foram	PF00520	121	155	103	35	36	54	11	-2	9	channel	Ion_trans
Other	PF05432	31	7	106	1	0	56	4	5	9	related	BSP_II
Foram	PF10174	9	10	5	0	1	2	1	7	8	related	Cast
Foram	PF01027	17	14	4	2	5	4	2	6	8	channel	Bax1-I
Foram	PF04678	30	21	30	4	9	7	5	3	8	channel	MCU
Other	PF14963	7	4	11	1	1	4	1	7	8	signaling	CAML
Foram	PF00433	13	6	17	2	3	3	0	7	7	activated	Pkinase_C
Foram	PF01532	15	18	24	2	4	1	0	7	7	dependent	Glyco_hydro_47
Foram	PF16965	29	19	102	2	0	13	1	6	7	related	CSG2
Other	PF00128	10	4	3	0	3	1	3	4	7	binding	Alpha-amylase
Other	PF09527	11	4	0	0	0	5	2	5	7	channel	ATPase_gene1
Other	PF13903	31	21	12	1	5	16	2	5	7	channel	Claudin_2
Other	PF00003	31	42	20	3	56	16	0	7	7	related	7 transmembrane sweet-taste receptor of 3 GCPR
Foram	PF02743	17	15	9	3	1	1	0	6	6	channel	dCache_1
Other	PF02342	10	4	0	1	0	3	1	5	6	binding	TerD
Other	PF01365	7	2	2	0	1	1	1	5	6	channel	RYDR_ITPR
Other	PF02809	17	15	5	2	3	9	1	5	6	binding	UIM
Other	PF14798	4	6	2	0	0	3	2	4	6	channel	Ca_hom_mod
Other	PF07562	12	11	5	4	10	4	0	6	6	related	NCD3G
Other	PF16533	17	4	9	1	2	8	1	5	6	activated	SOAR
Other	PF13967	12	26	18	2	3	16	2	4	6	channel	RSN1_TM
Other	PF00625	8	11	8	2	3	6	0	6	6	channel	Guanylate_kin
Other	PF10409	9	7	14	2	6	6	1	5	6	mediated	PTEN_C2
Foram	PF04201	15	9	5	3	5	3	2	3	5	mediated	TPD52
Other	PF02918	4	0	0	0	0	0	3	2	5	dependent	Pertussis_S2S3
Other	PF02494	8	1	5	0	1	3	3	2	5	binding	HYR
Other	PF00028	3	1	1	0	0	0	2	3	5	dependent	Cadherin
Other	PF00648	12	11	4	2	3	11	1	4	5	dependent	Peptidase_C2
Rotalida	PF03530	13	9	2	0	2	4	2	3	5	activated	SK_channel
Rotalida	PF02412	4	9	0	0	0	0	1	4	5	binding	TSP_3
Foram	PF14769	3	8	0	1	1	0	1	3	4	binding	CLAMP
Foram	PF08339	5	4	4	0	0	1	1	3	4	binding	RTX_C
Foram	PF15120	4	3	3	0	1	1	1	3	4	binding	SPACA9
Foram	PF00748	3	4	5	0	1	0	1	3	4	dependent	Calpain_inhib
Other	PF07645	7	2	0	0	2	2	1	3	4	binding	EGF_CA
Other	PF00796	3	0	0	1	0	0	2	2	4	cofactor	PSI_8
Other	PF15729	4	1	2	1	0	2	0	4	4	dependent	ALS2CR11
Other	PF16885	6	3	40	1	0	17	2	2	4	channel	CAC1F_C
Other	PF12351	6	7	4	2	2	7	0	4	4	regulating	Fig1
Other	PF08454	8	9	9	4	0	6	0	4	4	related	RIH_assoc
Rotalida	PF10233	6	5	2	0	1	1	0	4	4	related	Cg6151-P
Rotalida	PF01534	21	13	4	0	0	4	1	3	4	related	Frizzled
Foram	PF10540	3	2	5	0	1	1	0	3	3	binding	Membr_traf_MHD
Foram	PF15299	2	2	2	0	0	1	1	2	3	dependent	ALS2CR8
Foram	PF17047	2	3	2	0	1	0	1	2	3	regulated	SMP_LBD
Foram	PF03803	4	9	0	0	1	1	1	2	3	activated	Scramblase
Foram	PF00057	17	18	7	1	2	4	0	3	3	related	Ldl_recept_a
Foram	PF16494	2	5	4	0	0	0	1	2	3	channel	Na_Ca_ex_C
Foram	PF00191	19	25	27	0	0	0	0	3	3	dependent	Annexin
Other	PF07737	2	1	1	0	0	0	1	2	3	dependent	ATLF
Other	PF01716	2	0	0	0	0	2	1	2	3	binding	MSP
Other	PF08372	6	4	3	0	1	43	0	3	3	dependent	PRT_C
Other	PF08918	4	2	8	3	0	0	1	2	3	binding	PhoQ_Sensor
Other	PF02761	3	1	12	1	0	1	0	3	3	binding	Cbl_N2
Other	PF01731	5	4	3	1	6	11	0	3	3	binding	Arylesterase
Other	PF03189	4	12	35	2	3	22	1	2	3	related	Otopetrin
Rotalida	PF14466	2	2	0	0	0	1	1	2	3	binding	PLCC
Rotalida	PF03160	6	4	0	0	0	0	1	2	3	channel	Calx-beta
Rotalida	PF07995	9	6	4	3	4	1	0	3	3	dependent	GSDH
Foram	PF00868	2	1	0	0	0	0	1	1	2	dependent	Transglut_N
Foram	PF00062	3	4	1	0	0	1	1	1	2	binding	Lys
Foram	PF12163	2	2	0	1	0	1	0	2	2	binding	HobA
Foram	PF03781	5	10	2	0	1	1	1	1	2	binding	FGE-sulfatase
Foram	PF06514	1	3	0	0	0	0	1	1	2	related	PsbU
Foram	PF10505	5	3	0	1	1	0	1	1	2	related	NARG2_C
Foram	PF14827	3	1	2	0	0	0	1	1	2	channel	dCache_3
Foram	PF13765	2	8	3	0	1	0	0	2	2	related	PRY
Foram	PF07201	2	2	3	0	0	1	0	2	2	related	HrpJ
Other	PF00823	1	0	0	0	0	0	1	1	2	binding	PPE
Other	PF00927	2	2	1	1	1	2	0	2	2	dependent	Transglut_C
Other	PF11535	2	1	3	0	0	1	0	2	2	binding	Calci_bind_CcbP
Other	PF15020	1	0	1	1	0	0	1	1	2	channel	CATSPERD
Other	PF02080	3	4	3	3	1	0	1	1	2	activated	TrkA_C
Other	PF02888	5	0	0	3	1	0	1	1	2	activated	CaMBD
Other	PF07839	2	0	0	1	0	3	0	2	2	dependent	CaM_binding
Other	PF08099	2	0	0	0	0	0	0	2	2	related	Toxin_27
Other	PF17033	1	2	0	0	0	1	1	1	2	binding	Peptidase_M99
Other	PF03899	4	6	0	3	1	0	0	2	2	channel	ATP-synt_I
Other	PF11434	1	0	1	0	0	0	1	1	2	inhibitor	CHIPS
Other	PF01067	4	3	5	2	3	1	0	2	2	binding	Calpain_III
Other	PF00992	9	12	7	4	11	1	1	1	2	binding	Troponin
Other	PF08269	3	12	4	1	1	2	1	1	2	channel	dCache_2
Other	PF01769	10	21	12	1	1	10	1	1	2	channel	MgtE
Other	PF03388	3	4	3	4	3	0	1	1	2	dependent	Lectin_leg-like
Other	PF05901	1	1	2	1	0	1	1	1	2	dependent	Excalibur
Other	PF04272	3	0	5	2	1	2	1	1	2	related	Phospholamban
Rotalida	PF00353	2	2	1	0	1	1	1	1	2	binding	HemolysinCabind
Rotalida	PF11617	2	2	0	0	0	0	0	2	2	binding	Cu-binding_MopE
Rotalida	PF16975	2	2	1	1	1	0	0	2	2	related	UPAR_LY6_2
Rotalida	PF02101	5	4	1	2	2	0	1	1	2	related	Ocular_alb
Foram	PF03495	1	6	1	0	0	0	0	1	1	binding	Binary_toxB
Foram	PF08237	3	2	3	0	1	0	0	1	1	binding	PE-PPE
Foram	PF00781	11	9	17	3	4	4	0	1	1	binding	DAGK_cat
Foram	PF12052	3	3	2	0	0	1	0	1	1	channel	VGCC_beta4Aa_N
Foram	PF12929	1	1	1	0	0	0	0	1	1	channel	Mid1
Foram	PF15043	1	1	1	0	0	0	0	1	1	inhibitor	CNRIP1
Foram	PF03185	5	4	1	0	1	2	0	1	1	activated	CaKB
Foram	PF00245	6	8	3	0	1	3	1	0	1	binding	Alk_phosphatase
Foram	PF00822	12	7	5	0	0	3	1	0	1	channel	PMP22_Claudin
Foram	PF06387	5	2	5	0	0	0	0	1	1	related	Calcyon
Foram	PF08016	34	39	32	6	7	16	3	-2	1	binding	PKD_channel
Foram	PF01735	2	2	2	0	0	0	1	0	1	related	PLA2_B
Other	PF01789	3	0	0	0	0	1	0	1	1	binding	PsbP
Other	PF12515	2	0	1	1	0	0	0	1	1	channel	CaATP_NAI
Other	PF15149	1	0	0	1	0	0	0	1	1	channel	CATSPERB
Other	PF08087	3	0	1	1	0	0	0	1	1	Inhibitor	Toxin_18
Other	PF03521	1	0	0	0	0	2	0	1	1	regulating	Kv2channel
Other	PF15312	1	0	0	0	1	0	0	1	1	regulating	JSRP
Other	PF14722	1	2	0	2	0	0	0	1	1	channel	KRAP_IP3R_bind
Other	PF10161	5	4	0	1	0	5	1	0	1	channel	DDDD
Other	PF03822	1	0	5	2	0	0	0	1	1	related	NAF
Other	PF06298	1	0	1	0	0	2	0	1	1	related	PsbY
Other	PF09175	1	0	2	1	0	0	0	1	1	sequestering	DUF1944
Other	PF03607	1	0	4	0	1	1	0	1	1	signaling	DCX
Other	PF07492	2	0	0	0	0	0	0	1	1	binding	Trehalase_Ca-bi
Other	PF15108	1	0	0	0	0	0	0	1	1	channel	TMEM37
Other	PF05030	5	2	2	0	1	0	0	1	1	dependent	SSXT
Other	PF02262	5	9	2	3	2	2	2	-1	1	binding	Cbl_N
Other	PF02063	1	0	1	0	0	0	0	1	1	dependent	MARCKS
Other	PF15170	1	0	1	0	0	0	0	1	1	dependent	CaM-KIIN
Other	PF11636	1	0	1	0	2	0	0	1	1	related	Troponin-I_N
Other	PF03493	1	4	4	2	2	3	0	1	1	activated	BK_channel_a
Other	PF00518	1	4	1	0	0	1	0	1	1	binding	E6
Other	PF06594	1	2	1	0	0	1	0	1	1	binding	HCBP_related
Other	PF00404	4	35	23	6	9	10	1	0	1	binding	Dockerin_1
Other	PF09260	1	1	1	0	0	1	0	1	1	binding	DUF1966
Other	PF01023	1	3	6	2	2	0	0	1	1	binding	S_100
Other	PF07354	1	3	4	0	0	1	0	1	1	dependent	Sp38
Other	PF02060	11	8	6	0	0	6	0	1	1	dependent	ISK_Channel
Other	PF01483	1	3	3	0	0	2	0	1	1	dependent	P_proprotein
Other	PF11879	1	1	4	0	1	6	0	1	1	related	DUF3399
Other	PF13694	1	3	5	1	0	0	0	1	1	related	Hph
Other	PF15152	1	1	1	0	0	1	0	1	1	related	Kisspeptin
Other	PF15268	3	5	36	0	1	2	0	1	1	related	Dapper
Other	PF04553	1	1	2	0	0	3	0	1	1	signaling	Tis11B_N
Rotalida	PF08763	3	1	0	0	0	0	0	1	1	channel	Ca_chan_IQ
Rotalida	PF16841	3	2	0	0	0	1	0	1	1	dependent	CBM60
Rotalida	PF08758	4	5	2	0	0	1	1	0	1	dependent	Cadherin_pro
Rotalida	PF12400	4	3	0	0	0	1	1	0	1	regulating	STIMATE
Foram	PF16178	2	3	2	1	0	0	0	0	0	activated	Anoct_dimer
Foram	PF08414	3	5	2	0	0	0	1	-1	0	regulated	NADPH_Ox
Foram	PF14909	2	4	2	0	0	1	0	0	0	related	SPATA6
Foram	PF05002	4	5	9	0	0	0	0	0	0	related	SGS
Foram	PF06327	6	7	3	0	1	2	0	0	0	related	DUF1053
Foram	PF08976	15	16	14	6	6	3	1	-1	0	binding	EF-hand_11
Foram	PF12115	4	4	4	0	2	1	0	0	0	related	Salp15
Other	PF00934	3	0	0	0	2	0	1	-1	0	binding	PE
Other	PF02382	2	1	0	1	0	0	0	0	0	binding	RTX
Other	PF04627	4	0	0	0	1	0	0	0	0	related	ATP-synt_Eps
Other	PF10606	2	0	1	0	0	2	0	0	0	related	GluR_Homer-bdg
Other	PF09621	1	1	0	0	0	1	0	0	0	regulating	LcrR
Other	PF15993	6	4	1	0	0	5	0	0	0	regulating	Fuseless
Other	PF00214	3	1	2	0	2	0	1	-1	0	related	Calc_CGRP_IAPP
Other	PF07941	6	2	8	0	5	70	0	0	0	related	K_channel_TID
Other	PF01279	2	2	2	1	0	4	0	0	0	related	Parathyroid
Other	PF04847	2	0	1	0	0	4	0	0	0	responsive	Calcipressin
Other	PF02714	8	10	4	2	5	3	0	0	0	dependent	RSN1_7TM
Other	PF00262	2	0	2	3	1	2	0	0	0	binding	Calreticulin
Other	PF05453	0	1	1	0	0	0	0	0	0	activated	Toxin_6
Other	PF08434	0	1	0	0	0	2	0	0	0	activated	CLCA
Other	PF17454	0	3	3	2	0	0	0	0	0	activated	Bee_toxin
Other	PF09303	0	0	1	0	0	0	0	0	0	activated	KcnmB2_inactiv
Other	PF00609	4	4	8	0	0	3	0	0	0	activated	DAGK_acc
Other	PF04547	33	29	27	10	3	30	1	-1	0	activated	Anoctamin
Other	PF01216	0	3	0	0	0	0	0	0	0	binding	Calsequestrin
Other	PF01821	0	0	0	0	0	2	0	0	0	binding	ANATO
Other	PF02762	0	2	1	0	1	0	0	0	0	binding	Cbl_N3
Other	PF07821	0	1	0	0	0	0	0	0	0	binding	Alpha-amyl_C2
Other	PF08548	0	1	0	1	0	0	0	0	0	binding	Peptidase_M10_C
Other	PF10529	0	0	1	0	0	0	0	0	0	binding	Hist_rich_Ca-bd
Other	PF10562	0	0	0	0	0	2	0	0	0	binding	CaM_bdg_C0
Other	PF14312	0	16	0	0	1	0	0	0	0	binding	FG-GAP_2
Other	PF15367	0	0	0	0	0	0	0	0	0	binding	CABS1
Other	PF15427	0	1	1	0	0	1	0	0	0	binding	S100PBPR
Other	PF17129	0	1	1	0	0	1	0	0	0	binding	Peptidase_M99_C
Other	PF17130	0	4	2	0	0	1	0	0	0	binding	Peptidase_M99_m
Other	PF17210	0	4	3	0	2	3	0	0	0	binding	SdrD_B
Other	PF17475	0	0	0	0	1	0	0	0	0	binding	Binary_toxB_2
Other	PF17812	0	1	1	0	0	1	0	0	0	binding	RET_CLD3
Other	PF17901	0	0	2	0	0	1	0	0	0	binding	EF-hand_12
Other	PF17998	0	0	0	0	1	0	0	0	0	binding	AgI_II_C2
Other	PF18112	0	11	6	6	15	4	0	0	0	binding	Zn-C2H2_12
Other	PF18249	0	8	4	0	0	0	0	0	0	binding	Ca_bind_SSO6904
Other	PF18411	0	1	1	1	0	0	0	0	0	binding	Annexin_like
Other	PF18432	0	1	1	0	0	0	0	0	0	binding	ECD
Other	PF18695	0	0	1	1	1	0	0	0	0	binding	cPLA2_C2
Other	PF07435	0	1	0	0	0	0	0	0	0	binding	YycH
Other	PF15467	0	2	1	0	0	1	0	0	0	binding	SGIII
Other	PF14683	0	2	2	0	0	0	0	0	0	binding	CBM-like
Other	PF09095	0	1	0	1	0	0	0	0	0	binding	DUF1926
Other	PF01839	3	12	3	1	2	4	0	0	0	binding	FG-GAP
Other	PF07365	0	1	1	0	0	0	0	0	0	Blocker	Toxin_8
Other	PF08117	0	0	1	0	0	0	0	0	0	Blocker	Toxin_30
Other	PF17492	0	1	0	0	0	1	0	0	0	blocker	D_CNTX
Other	PF05374	0	0	0	0	0	0	0	0	0	Blocker	Mu-conotoxin
Other	PF12424	0	1	0	0	0	0	0	0	0	channel	ATP_Ca_trans_C
Other	PF15064	0	0	0	0	1	1	0	0	0	channel	CATSPERG
Other	PF17200	0	4	2	0	2	2	0	0	0	channel	sCache_2
Other	PF17201	0	6	2	0	3	0	0	0	0	channel	Cache_3-Cache_2
Other	PF17202	0	2	3	0	0	2	0	0	0	channel	sCache_3_3
Other	PF17203	0	4	1	0	0	1	0	0	0	channel	sCache_3_2
Other	PF08344	0	1	2	0	0	0	0	0	0	channel	TRP_2
Other	PF14993	0	1	1	0	0	0	0	0	0	channel	Neuropeptide_S
Other	PF08332	0	3	2	0	1	5	0	0	0	dependent	CaMKII_AD
Other	PF09156	0	1	0	0	0	0	0	0	0	dependent	Anthrax-tox_M
Other	PF14564	0	1	1	0	1	0	0	0	0	dependent	Membrane_bind
Other	PF18696	0	0	1	0	0	0	0	0	0	dependent	SMP_C2CD2L
Other	PF05556	0	2	1	0	0	0	0	0	0	dependent	Calsarcin
Other	PF16670	0	2	0	2	0	0	0	0	0	dependent	PI-PLC-C1
Other	PF00139	0	1	0	0	0	4	0	0	0	dependent	Lectin_legB
Other	PF00354	4	7	6	0	1	3	0	0	0	dependent	Pentaxin
Other	PF03497	0	1	0	0	0	0	0	0	0	dependent	Anthrax_toxA
Other	PF02819	0	0	0	0	0	0	0	0	0	Inhibitor	Toxin_9
Other	PF06457	0	0	0	1	0	0	0	0	0	Inhibitor	Ectatomin
Other	PF17486	0	1	0	0	0	0	0	0	0	modulating	Cys_Knot_tox
Other	PF18060	0	0	1	1	3	3	0	0	0	regulated	F_actin_bund_C
Other	PF03520	0	0	0	0	0	0	0	0	0	regulating	KCNQ_channel
Other	PF03298	0	5	2	1	1	1	0	0	0	regulating	Stanniocalcin
Other	PF00058	0	0	0	0	1	4	0	0	0	related	Ldl_recept_b
Other	PF02948	0	0	2	0	0	0	0	0	0	related	Amelogenin
Other	PF04792	0	0	0	0	0	0	0	0	0	related	LcrV
Other	PF08466	0	3	1	0	0	0	0	0	0	related	IRK_N
Other	PF08632	0	0	0	0	0	0	0	0	0	related	Zds_C
Other	PF10530	0	2	1	0	0	0	0	0	0	related	Toxin_35
Other	PF12109	0	0	0	0	0	0	0	0	0	related	CXCR4_N
Other	PF18494	0	2	4	1	0	1	0	0	0	related	Pullulanase_Ins
Other	PF18628	0	1	0	0	0	0	0	0	0	related	P2_N
Other	PF18638	0	1	0	0	0	0	0	0	0	related	CyRPA
Other	PF11404	0	0	0	1	0	0	0	0	0	related	Potassium_chann
Other	PF02354	0	1	1	0	0	2	0	0	0	related	Latrophilin
Other	PF10550	0	0	0	0	0	0	0	0	0	related	Toxin_36
Other	PF03827	0	0	0	0	0	1	0	0	0	related	Orexin_rec2
Other	PF08562	0	1	2	0	0	0	0	0	0	signaling	Crisp
Rotalida	PF06079	4	4	1	0	0	0	0	0	0	activated	Apyrase
Rotalida	PF15018	3	3	0	0	0	1	0	0	0	channel	InaF-motif
Rotalida	PF09044	3	3	1	0	0	1	1	-1	0	inhibitor	Kp4
Foram	PF09094	2	5	1	0	0	0	0	-1	-1	binding	DUF1925
Foram	PF03733	9	8	2	1	0	0	0	-1	-1	channel	YccF
Foram	PF08266	1	1	0	0	0	0	0	-1	-1	dependent	Cadherin_2
Foram	PF08709	5	3	1	0	0	1	0	-1	-1	related	Ins145_P3_rec
Foram	PF14875	6	4	4	1	1	1	0	-1	-1	binding	PIP49_N
Foram	PF03150	3	4	3	1	1	0	0	-1	-1	binding	CCP_MauG
Other	PF12192	5	0	0	0	1	2	0	-1	-1	binding	CBP
Other	PF08499	2	1	1	0	1	2	0	-1	-1	dependent	PDEase_I_N
Other	PF05781	2	0	1	0	0	2	0	-1	-1	related	MRVI1
Other	PF02806	1	1	0	0	0	4	0	-1	-1	binding	Alpha-amylase_C
Other	PF08036	1	1	0	1	0	2	0	-1	-1	Blocker	Antimicrobial_6
Other	PF16104	3	1	4	1	0	0	0	-1	-1	inhibitor	FPRL1_inhibitor
Other	PF01049	1	5	1	1	0	1	0	-1	-1	dependent	Cadherin_C
Other	PF03068	1	1	2	0	0	1	0	-1	-1	dependent	PAD
Other	PF15332	1	3	1	0	0	1	0	-1	-1	related	LIME1
Other	PF12484	3	0	0	0	2	0	0	-1	-1	binding	PE_PPE_C
Other	PF01841	11	5	3	4	2	8	0	-1	-1	binding	Transglut_core
Other	PF17095	8	1	2	2	1	1	1	-2	-1	binding	CAMSAP_CC1
Other	PF00811	1	2	0	0	0	1	0	-1	-1	binding	Ependymin
Other	PF00594	1	1	0	1	0	2	0	-1	-1	binding	Gla
Other	PF01169	1	3	0	1	4	1	0	-1	-1	channel	UPF0016
Other	PF08964	1	1	0	0	0	1	0	-1	-1	dependent	Crystall_3
Other	PF00363	1	1	0	0	0	1	0	-1	-1	related	Casein
Other	PF02794	1	0	3	0	0	1	0	-1	-1	binding	HlyC
Other	PF04734	1	0	1	0	1	0	0	-1	-1	binding	Ceramidase_alk
Other	PF05844	1	0	1	0	0	0	0	-1	-1	regulated	YopD
Other	PF08115	1	0	1	0	1	2	0	-1	-1	related	Toxin_28
Other	PF16905	3	3	10	0	0	2	0	-1	-1	channel	GPHH
Other	PF13246	20	11	27	9	17	13	0	-1	-1	channel	Cation_ATPase
Other	PF02267	1	1	1	0	0	1	0	-1	-1	messenger	Rib_hydrolayse
Other	PF02453	3	6	7	0	1	4	0	-1	-1	related	Reticulon
Rotalida	PF08399	5	3	0	1	0	1	0	-1	-1	channel	VWA_N
Rotalida	PF07472	1	1	0	0	0	0	0	-1	-1	mediated	PA-IIL
Foram	PF02868	4	9	1	0	0	0	0	-2	-2	binding	Peptidase_M4_C
Foram	PF06292	4	1	4	0	0	1	0	-2	-2	dependent	DUF1041
Foram	PF06484	2	7	2	0	0	0	0	-2	-2	binding	Ten_N
Foram	PF16736	2	3	4	0	0	1	0	-2	-2	channel	sCache_like
Other	PF05757	3	1	3	0	1	1	0	-2	-2	related	PsbQ
Other	PF03098	5	4	2	2	5	1	0	-2	-2	binding	An_peroxidase
Other	PF00339	4	2	7	1	2	2	0	-2	-2	binding	Arrestin_N
Other	PF09172	2	4	14	0	0	3	0	-2	-2	sequestering	DUF1943
Rotalida	PF08473	2	2	0	0	0	0	0	-2	-2	channel	VGCC_alpha2
Rotalida	PF16944	2	2	1	0	0	1	0	-2	-2	related	KCH
Foram	PF01447	3	4	0	0	0	0	0	-3	-3	binding	Peptidase_M4
Foram	PF00838	5	4	5	0	0	1	0	-3	-3	binding	TCTP
Other	PF16025	7	3	8	0	1	5	0	-3	-3	dependent	CALM_bind
Other	PF07856	11	14	1	1	1	6	2	-5	-3	related	Orai-1
Other	PF12260	12	4	6	1	2	3	0	-6	-6	binding	PIP49_C
Other	PF00626	8	8	2	3	5	4	0	-6	-6	regulated	Gelsolin
Rotalida	PF00413	30	7	6	2	0	2	0	-6	-6	activated	Peptidase_M10

## Sheet: Table S4
Table S4 List of OTU annotated as carbonic anhydrase.
All	Alpha	Beta	accession number	OTU
O		O	AAA86944.1	Zea mays
O		O	AAB06760.1	Dictyostelium discoideum
O		O	AAB19183.1	Chlamydomonas reinhardtii
O		O	AAC00234.1	Bacillus subtilis
O		O	AAC44811.1	Methanothermobacter thermautotrophicus_1
O		O	AAC44822.1	Methanothermobacter thermautotrophicus_2
O		O	AAC49352.1	Saccharomyces cerevisiae
		O	aba:Acid345_1601	Koribacter_versatilis_1
		O	aba:Acid345_1911	Koribacter_versatilis_2
		O	aba:Acid345_2767	Koribacter_versatilis_3
		O	aba:Acid345_3139	Koribacter_versatilis_4
		O	aba:Acid345_3958	Koribacter_versatilis_5
		O	abac:LuPra_02303	Luteitalea_pratensis_1
		O	acan:ACA1_164750	Acanthamoeba_castellanii_2
		O	afe:Lferr_0464	Acidithiobacillus_ferrooxidans_1
		O	afe:Lferr_1431	Acidithiobacillus_ferrooxidans_2
		O	aho:Ahos_1661	Acidianus_hospitalis
		O	aja:AJAP_12665	Amycolatopsis_japonica_1
		O	aja:AJAP_24400	Amycolatopsis_japonica_2
		O	ant:Arnit_2821	Arcobacter_nitrofigilis_2
O		O	BAA10271.1	Synechocystis sp._1
O		O	BAA18166.1	Synechocystis sp._2
		O	bana:BARAN1_0731	Bipolaricaulis_anaerobius
		O	bba:Bd2259	Bdellovibrio_bacteriovorus
		O	bja:bll2065	Bradyrhizobium_diazoefficiens_1
		O	bja:blr0500	Bradyrhizobium_diazoefficiens_2
		O	bna:106381152	Brassica_napus_3
		O	bpf:BpOF4_04095	Bacillus_pseudofirmus_1
		O	bpf:BpOF4_13475	Bacillus_pseudofirmus_2
		O	bsto:C0V70_02845	Bacteriovorax_stolpii_1
		O	bsto:C0V70_08290	Bacteriovorax_stolpii_2
		O	bum:AXG89_06630	Burkholderia_sp._2
		O	caa:Caka_2231	Coraliomargarita_akajimensis
O		O	CAA17857.1	Mycobacterium tuberculosis_1
		O	cap:CLDAP_03250	Caldilinea_aerophila
		O	cch:Cag_1171	Chlorobium_chlorochromatii
		O	cni:Calni_1858	Calditerrivibrio_nitroreducens
		O	cpb:Cphamn1_1369	Chlorobium_phaeobacteroides
		O	cyj:Cyan7822_1114	Cyanothece_sp._4
		O	cyj:Cyan7822_4942	Cyanothece_sp._5
		O	dez:DKM44_06125	Deinococcus_irradiatisoli_1
		O	dez:DKM44_14995	Deinococcus_irradiatisoli_2
		O	din:Selin_2257	Desulfurispirillum_indicum_1
		O	din:Selin_2355	Desulfurispirillum_indicum_2
		O	edi:EDI_275880	Entamoeba_dispar
		O	emi:Emin_1011	Elusimicrobium_minutum
O		O	ETO34650.1A	Reticulomyxa_filosa
		O	fbt:D770_04660	Flammeovirgaceae_bacterium_1
		O	fbt:D770_16205	Flammeovirgaceae_bacterium_2
		O	fbu:UJ101_00371	Flavobacteriaceae_bacterium_1
		O	fgi:OP10G_1431	Fimbriimonas_ginsengisoli_1
		O	fgi:OP10G_3867	Fimbriimonas_ginsengisoli_2
		O	fmo:C4N19_08335	Fusobacterium_mortiferum
		O	fox:FOXG_04954	Fusarium_oxysporum_1
		O	fox:FOXG_13677	Fusarium_oxysporum_2
		O	gau:GAU_1029	Gemmatimonas_aurantiaca_1
		O	gau:GAU_2345	Gemmatimonas_aurantiaca_2
		O	gba:J421_1465	Gemmatirosa_kalamazoonesis_1
		O	gba:J421_5450	Gemmatirosa_kalamazoonesis_2
		O	gtt:GUITHDRAFT_67241	Guillardia_theta_3
		O	hah:Halar_2562	Unknown_halophilic_archaeon_DL31
		O	hbl:XJ32_07855	Helicobacter_bilis_3
		O	hma:rrnAC0751	Haloarcula_marismortui_1
		O	hma:rrnAC0958	Haloarcula_marismortui_2
		O	jli:EXU32_11860	Jakoba_libera
		O	lbi:LEPBI_II0269	Leptospira_biflexa
		O	lfi:LFML04_0045	Leptospirillum_ferriphilum
		O	lyz:DCE79_06945	Lysinibacillus_sp._2
		O	mah:MEALZ_0316	Methylomicrobium_alcaliphilum_1
		O	mah:MEALZ_2420	Methylomicrobium_alcaliphilum_3
		O	mah:MEALZ_3592	Methylomicrobium_alcaliphilum_4
		O	marh:Mia14_0267	Micrarchaeota_archaeon_Mia14
		O	mbf:BHV42_05365	Melainabacteria_bacterium
		O	mbry:B1812_01215	Methylocystis_bryophila_1
		O	mbry:B1812_16325	Methylocystis_bryophila_2
		O	mfn:Ga0123462_0017	Mariprofundus_ferrinatatus
		O	mox:DAMO_1021	Methylomirabilis_oxyfera_1
		O	mox:DAMO_2170	Methylomirabilis_oxyfera_2
		O	msv:Mesil_1874	Meiothermus_silvanus
		O	mym:A176_002107	Myxococcus_hansupus_3
		O	ngr:NAEGRDRAFT_75346	Naegleria_gruberi
		O	npu:Npun_F1818	Nostoc_punctiforme_1
		O	npu:Npun_R4176	Nostoc_punctiforme_2
		O	NTV23669.1	Nanoarchaeota_archaeon
		O	ote:Oter_2574	Opitutus_terrae_2
		O	ote:Oter_3303	Opitutus_terrae_1
O		O	P46281.1	Flaveria pringlei
O		O	P61517.1	Escherichia_coli_1
O		O	P64798.1	Mycobacterium tuberculosis_2
		O	pbf:CFX0092_B0402	Promineofilum_breve
		O	pbor:BSF38_00084	Paludisphaera_borealis_1
		O	pbor:BSF38_02144	Paludisphaera_borealis_2
		O	pbor:BSF38_03145	Paludisphaera_borealis_3
		O	phs:C2L64_12825	Paraburkholderia_hospita_2
		O	phs:C2L64_13105	Paraburkholderia_hospita_3
		O	phs:C2L64_28735	Paraburkholderia_hospita_4
		O	phs:C2L64_37460	Paraburkholderia_hospita_5
		O	phs:C2L64_39250	Paraburkholderia_hospita_6
		O	phs:C2L64_41240	Paraburkholderia_hospita_1
O		O	PIVH01001196.1.p2	Globobulimina_sp._1
O		O	PIVH01003677.1.p2	Globobulimina_sp._5
		O	PIVH01045988.1.p1	Globobulimina_sp._23
		O	pls:VT03_14650	Planctomyces_sp._1
		O	pls:VT03_19990	Planctomyces_sp._2
		O	pmx:PERMA_0116	Persephonella_marina_2
		O	pnl:PNK_0823	Protochlamydia_naegleriophila_1
		O	pnl:PNK_1131	Protochlamydia_naegleriophila_2
		O	pnl:PNK_2164	Protochlamydia_naegleriophila_3
		O	pnl:PNK_2361	Protochlamydia_naegleriophila_4
		O	psco:LY89DRAFT_63897	Phialocephala_scopiformis_4
		O	psco:LY89DRAFT_681169	Phialocephala_scopiformis_5
		O	psco:LY89DRAFT_704369	Phialocephala_scopiformis_2
		O	psco:LY89DRAFT_711466	Phialocephala_scopiformis_3
		O	ptm:GSPATT00004622001	Paramecium_tetraurelia
O		O	PVU77871.1	Sulfolobus islandicus
		O	pxy:105395834	Plutella_xylostella_6
		O	rci:RCIX2393	Methanocella_arvoryzae
		O	salu:DC74_1035	Streptomyces_albulus_1
		O	salu:DC74_1503	Streptomyces_albulus_3
		O	salu:DC74_532	Streptomyces_albulus_4
		O	salu:DC74_8027	Streptomyces_albulus_2
		O	scu:SCE1572_08930	Sorangium_cellulosum_1
		O	scu:SCE1572_22095	Sorangium_cellulosum_2
		O	scu:SCE1572_27740	Sorangium_cellulosum_3
		O	scu:SCE1572_40525	Sorangium_cellulosum_4
		O	sfg:AV650_06440	Serratia_fonticola_5
		O	sfg:AV650_08570	Serratia_fonticola_2
		O	sfg:AV650_12410	Serratia_fonticola_3
		O	sfg:AV650_25505	Serratia_fonticola_4
		O	smin:v1.2.009601.t1	Symbiodinium_minutum_2
		O	taa:NMY3_02425	Nitrocosmicus_oleophilus
		O	tam:Theam_0071	Thermovibrio_ammonificans
		O	tet:TTHERM_00263670	Tetrahymena_thermophila_3
		O	tid:Thein_0389	Thermodesulfatator_indicus
		O	ttr:Tter_1310	Thermobaculum_terrenum
		O	vbc:C5Q97_17590	Victivallales_bacterium
		O	vcn:VOLCADRAFT_61240	Volvox_carteri
O		O	XP_001632619.1	Nematostella vectensis
	O		abac:LuPra_00030	Luteitalea_pratensis_2
	O		acan:ACA1_060250	Acanthamoeba_castellanii_1
	O		ADD38883.1	Lepeophtheirus_salmonis
O	O		ADNK01001326.1.p14	Bigelowiella_natans_1
O	O		ADNK01002489.1.p1	Bigelowiella_natans_2
O	O		ADNK01003043.1.p1	Bigelowiella_natans_3
O	O		ADNK01003043.1.p30	Bigelowiella_natans_4
O	O		ADNK01003343.1.p32	Bigelowiella_natans_5
O	O		ADNK01003343.1.p5	Bigelowiella_natans_6
	O		AFM81931.1	Streptococcus_mutans
	O		ant:Arnit_0361	Arcobacter_nitrofigilis_1
	O		BAO01209.1	Phreagena_okutanii
	O		bja:bll1137	Bradyrhizobium_diazoefficiens_3
	O		bna:106370694	Brassica_napus_1
	O		bna:106373688	Brassica_napus_2
	O		bum:AXG89_04065	Burkholderia_sp._1
	O		caby:Cabys_1044	Caldithrix_abyssi
O	O		Cardoso et al. (ref #52)	Crassostrea_gigas_CgCA1
	O		Cardoso et al. (ref #52)	Crassostrea_gigas_CgCA11
O	O		Cardoso et al. (ref #52)	Crassostrea_gigas_CgCA13
	O		Cardoso et al. (ref #52)	Crassostrea_gigas_CgCA16
	O		Cardoso et al. (ref #52)	Crassostrea_gigas_CgCA2
	O		Cardoso et al. (ref #52)	Crassostrea_gigas_CgCA20
O	O		Cardoso et al. (ref #52)	Crassostrea_gigas_CgCA5
	O		Cardoso et al. (ref #52)	Crassostrea_gigas_CgCA7
O	O		Cardoso et al. (ref #52)	Crassostrea_gigas_CgCA8
O	O		Cardoso et al. (ref #52)	Crassostrea_gigas_CgCA9
	O		Cardoso et al. (ref #52)	Danio_rerio_CaIVa
	O		Cardoso et al. (ref #52)	Homo_sapiens_HsCAII
	O		Cardoso et al. (ref #52)	Homo_sapiens_HsCAIV
	O		Cardoso et al. (ref #52)	Homo_sapiens_HsCAIX
	O		Cardoso et al. (ref #52)	Homo_sapiens_HsCAVA
	O		Cardoso et al. (ref #52)	Homo_sapiens_HsCAVI
	O		Cardoso et al. (ref #52)	Homo_sapiens_HsCAVII
O	O		Cardoso et al. (ref #52)	Homo_sapiens_HSCAVIII
O	O		Cardoso et al. (ref #52)	Homo_sapiens_HsCAX
	O		Cardoso et al. (ref #52)	Homo_sapiens_HsCAXI
O	O		Cardoso et al. (ref #52)	Lottia gigantea_LgCA1
O	O		Cardoso et al. (ref #52)	Lottia gigantea_LgCA16
O	O		Cardoso et al. (ref #52)	Lottia gigantea_LgCA7
	O		Cardoso et al. (ref #52)	Lottia_gigantea_LgCA11
	O		Cardoso et al. (ref #52)	Lottia_gigantea_LgCA12
	O		Cardoso et al. (ref #52)	Lottia_gigantea_LgCA13
	O		Cardoso et al. (ref #52)	Lottia_gigantea_LgCA14
	O		Cardoso et al. (ref #52)	Lottia_gigantea_LgCA3
	O		Cardoso et al. (ref #52)	Lottia_gigantea_LgCA4
	O		Cardoso et al. (ref #52)	Lottia_gigantea_LgCA5
	O		Cardoso et al. (ref #52)	Pinctada_fucata_PfCA10
	O		Cardoso et al. (ref #52)	Pinctada_fucata_PfCA4
	O		Cardoso et al. (ref #52)	Pinctada_fucata_PfCA6
	O		Cardoso et al. (ref #52)	Pinctada_fucata_PfCA9
	O		Cardoso et al. (ref #52)	Strongylocentrotus_purpuratus_SpCA2
	O		cvr:CHLNCDRAFT_59547	Chlorella_variabilis
	O		cyj:Cyan7822_4185	Cyanothece_sp._1
	O		cyj:Cyan7822_4950	Cyanothece_sp._2
	O		cyj:Cyan7822_5776	Cyanothece_sp._3
	O		dpx:DAPPUDRAFT_442483	Daphnia_pulex_2
	O		dpx:DAPPUDRAFT_442498	Daphnia_pulex_1
	O		ehx:EMIHUDRAFT_233460	Emiliania_huxleyi_2
	O		ehx:EMIHUDRAFT_62679	Emiliania_huxleyi_1
	O		fbu:UJ101_01665	Flavobacteriaceae_bacterium_2
	O		gtt:GUITHDRAFT_105991	Guillardia_theta_1
	O		gtt:GUITHDRAFT_153427	Guillardia_theta_2
	O		has:23632	Homo_sapiens_2
	O		hbl:XJ32_05580	Helicobacter_bilis_1
	O		hbl:XJ32_09875	Helicobacter_bilis_2
	O		hro:HELRODRAFT_175590	Helobdella_robustal_1
	O		hro:HELRODRAFT_185695	Helobdella_robustal_2
	O		hro:HELRODRAFT_186240	Helobdella_robustal_3
	O		hro:HELRODRAFT_191158	Helobdella_robustal_4
	O		hro:HELRODRAFT_65386	Helobdella_robustal_5
	O		hro:HELRODRAFT_71763	Helobdella_robustal_6
	O		hro:HELRODRAFT_72210	Helobdella_robustal_7
	O		hsa:377677	Homo_sapiens_3
	O		hsa:771	Homo_sapiens_1
	O		KFM74434.1	Stegodyphus_mimosarum
	O		lyz:DCE79_01470	Lysinibacillus_sp._1
	O		mah:MEALZ_3452	Methylomicrobium_alcaliphilum_2
	O		mym:A176_000635	Myxococcus_hansupus_1
	O		mym:A176_002984	Myxococcus_hansupus_2
	O		nai:NECAME_01187	Necator_americanus_4
	O		nai:NECAME_06244	Necator_americanus_3
	O		nai:NECAME_06529	Necator_americanus_1
	O		nai:NECAME_07134	Necator_americanus_2
	O		nio:NITINOP_0841	Nitrospira_inopinata
	O		NP_001187560.1	Ictalurus_punctatus
O	O		OUQQ01000026.1.p7TM	Spongospora subterranea_1
O	O		OUQQ01000459.1.p1	Spongospora subterranea_2
O	O		PIVH01002586.1.p2	Globobulimina_sp._2
	O		PIVH01002586.1.p3	Globobulimina_sp._25
O	O		PIVH01002643.1.p3	Globobulimina_sp._3
O	O		PIVH01003264.1.p2	Globobulimina_sp._4
O	O		PIVH01006003.1.p2	Globobulimina_sp._6
O	O		PIVH01009679.1.p1	Globobulimina_sp._7
O	O		PIVH01012459.1.p1	Globobulimina_sp._8
O	O		PIVH01013429.1.p1	Globobulimina_sp._9
O	O		PIVH01014032.1.p1	Globobulimina_sp._10
O	O		PIVH01014032.1.p2TM	Globobulimina_sp._11
O	O		PIVH01014457.1.p1	Globobulimina_sp._12
O	O		PIVH01015111.1.p1	Globobulimina_sp._13
O	O		PIVH01020616.1.p1TM	Globobulimina_sp._14
O	O		PIVH01020616.1.p2	Globobulimina_sp._15
O	O		PIVH01021221.1.p1	Globobulimina_sp._16
O	O		PIVH01021221.1.p2	Globobulimina_sp._17
O	O		PIVH01024062.1.p1	Globobulimina_sp._18
O	O		PIVH01024320.1.p1	Globobulimina_sp._19
O	O		PIVH01024320.1.p2	Globobulimina_sp._20
O	O		PIVH01025400.1.p1	Globobulimina_sp._21
O	O		PIVH01035029.1.p1	Globobulimina_sp._22
O	O		PIVH01047355.1.p1	Globobulimina_sp._24
	O		pmx:PERMA_1443	Persephonella_marina_1
O	O		POCA01000030.1.p64	Plasmodiophora brassicae_2
	O		psco:LY89DRAFT_654629	Phialocephala_scopiformis_1
	O		pxy:105384935	Plutella_xylostella_5
	O		pxy:105387122	Plutella_xylostella_1
	O		pxy:105387409	Plutella_xylostella_2
	O		pxy:105391769	Plutella_xylostella_4
	O		pxy:105396622	Plutella_xylostella_3
	O		sfg:AV650_00620	Serratia_fonticola_1
	O		smin:v1.2.007027.t1	Symbiodinium_minutum_1
	O		spis:111330415	Stylophora_pistillata_4
	O		spis:111333012	Stylophora_pistillata_2
	O		spis:111341265	Stylophora_pistillata_3
	O		spis:111345979	Stylophora_pistillata_1
	O		tet:TTHERM_000770618	Tetrahymena_thermophila_2
	O		tet:TTHERM_00151140	Tetrahymena_thermophila_1
	O		WP_027846809.1	Mastigocoleus_testarum
	O		WP_144280549.1	Chitinimonas_sp.
	O		XP_002939197.2	Xenopus_tropicalis
	O		XP_012721258.2	Fundulus_heteroclitus
	O		XP_013379627.1	Lingula_anatina
	O		XP_015470694.1	Parus_major
	O		XP_020463967.1	Monopterus_albus
	O		XP_020505638.1	Labrus_bergylta
	O		XP_020893799.1	Exaiptasia_pallida
	O		XP_021943196.1	Folsomia_candida
	O		XP_028400604.1	Dendronephthya_gigantea_2
	O		XP_028413890.1	Dendronephthya_gigantea_1
	O		XP_030398389.1	Gopherus_evgoodei
	O		XP_031726764.1	Anarrhichthys_ocellatus
	O		XP_034981791.1	Zootoca_vivipara
O			AAB66837.1	Synechococcus sp.
O			AAB86061.1	Methanothermobacter thermautotrophicus_3
O			AAC44831.1	Nostoc sp.
O			AAC77887.1	Klebsiella pneumoniae
O			AAD08232.1	Helicobacter pylori
O			AAD29832.1	Arabidopsis thaliana
O			AAZ98602.1	Thiobacillus denitrificans
O			ABS87870.1	Lingulodinium polyedra
O			BAA30703.1	Pyrococcus horikoshii
O			BAO52719.1	Thalassiosira pseudonana
O			EGB12901.1	Aureococcus anophagefferens
O			OEU11320.1	Fragilariopsis cylindrus
O			P0A9W9	Escherichia coli_3
O			P39206.2	Escherichia coli_2
O			P40881.1	Methanosarcina thermophila
O			POCA01000010.1.p71	Plasmodiophora brassicae_1
O			S57767	Dioscorea cayennensis
O			sp|Q03513.1|CCMM	Synechococcus elongatus
O			WP_011132187.1	Prochlorococcus marinus
O			XP_001419453.1	Ostreococcus lucimarinus
O			XP_005772538.1	Emiliania huxleyi_3

## Sheet: Table S5
Table S5 List of OTU and signal peptide predicted by SignalP_TargetP.
#ID/cTP(chloroplast)/mTP(mitochondria)/luTP(Thylakoid luminal)/SP(Signal Peptide)	SignalP_Prediction	SP(Sec/SPI)	TAT(Tat/SPI)	LIPO(Sec/SPII)	OTHER	CS Position	TargetP_Prediction	OTHER	SP	mTP	cTP	luTP	CS Position
Acanthamoeba_castellanii_2							mTP	0.05276	0.000611	0.94663	-	-	CS pos: 45-46. ARC-AT. Pr: 0.2495
Acanthamoeba_castellanii_1	SP(Sec/SPI)	0.98918	-	-	0.01082	CS pos: 23-24. ALG-QC. Pr: 0.7707	SP	0.002113	0.997873	1.4e-05	-	-	CS pos: 23-24. ALG-QC. Pr: 0.7361
Ammonia_beccarii_27994	SP(Sec/SPI)	0.90816	-	-	0.09184	CS pos: 17-18. AFG-AS. Pr: 0.4375	SP	0.001216	0.998767	1.7e-05	-	-	CS pos: 17-18. AFG-AS. Pr: 0.6003
Ammonia_beccarii_3818	SP(Sec/SPI)	0.980092	-	-	0.019908	CS pos: 19-20. AYS-AK. Pr: 0.8723	SP	0.000946	0.999047	6e-06	-	-	CS pos: 19-20. AYS-AK. Pr: 0.8922
Ammonia_beccarii_7427	SP(Sec/SPI)	0.996167	-	-	0.003833	CS pos: 20-21. VRS-AW. Pr: 0.4883	SP	0.000592	0.999392	1.6e-05	-	-	CS pos: 16-17. AYS-SV. Pr: 0.7071
Anarrhichthys_ocellatus	SP(Sec/SPI)	0.973722	-	-	0.026278	CS pos: 22-23. LHA-AK. Pr: 0.8247	SP	0.002925	0.997037	3.7e-05	-	-	CS pos: 22-23. LHA-AK. Pr: 0.8097
Aureococcus anophagefferens	SP(Sec/SPI)	0.993337	-	-	0.006663	CS pos: 17-18. ASA-MS. Pr: 0.8495	SP	0.002148	0.997826	2.6e-05	-	-	CS pos: 17-18. ASA-MS. Pr: 0.8412
Brassica_napus_1	SP(Sec/SPI)	0.996945	-	-	0.003055	CS pos: 20-21. SRA-AD. Pr: 0.8530	SP	0.000143	0.999852	5e-06	-	-	CS pos: 20-21. SRA-AD. Pr: 0.8267
Brassica_napus_2	SP(Sec/SPI)	0.988189	-	-	0.011811	CS pos: 26-27. SVA-ET. Pr: 0.7373	SP	0.003131	0.996862	7e-06	0	0	CS pos: 26-27. SVA-ET. Pr: 0.8886
Crassostrea_gigas_CgCA1	SP(Sec/SPI)	0.990649	-	-	0.009351	CS pos: 22-23. AEA-SF. Pr: 0.8225	SP	0.003069	0.996925	6e-06	-	-	CS pos: 22-23. AEA-SF. Pr: 0.8605
Crassostrea_gigas_CgCA11	SP(Sec/SPI)	0.783517	-	-	0.216483	CS pos: 32-33. VKG-ST. Pr: 0.7326	SP	0.039855	0.957804	0.002342	-	-	CS pos: 32-33. VKG-ST. Pr: 0.9271
Crassostrea_gigas_CgCA16	SP(Sec/SPI)	0.998264	-	-	0.001736	CS pos: 21-22. AAA-DK. Pr: 0.5130	SP	0.000998	0.999001	1e-06	-	-	CS pos: 19-20. IEA-AA. Pr: 0.5305
Crassostrea_gigas_CgCA5	SP(Sec/SPI)	0.999452	-	-	0.000548	CS pos: 20-21. VEG-AG. Pr: 0.9808	SP	9.3e-05	0.999902	5e-06	-	-	CS pos: 20-21. VEG-AG. Pr: 0.9709
Crassostrea_gigas_CgCA8	SP(Sec/SPI)	0.817968	-	-	0.182032	CS pos: 19-20. VDC-RR. Pr: 0.6925	SP	0.028161	0.971589	0.000249	-	-	CS pos: 19-20. VDC-RR. Pr: 0.9528
Danio_rerio_CaIVa	SP(Sec/SPI)	0.998013	-	-	0.001987	CS pos: 20-21. TGA-DW. Pr: 0.5336	SP	0.000815	0.999165	2e-05	-	-	CS pos: 19-20. CTG-AD. Pr: 0.7075
Daphnia_pulex_2	SP(Sec/SPI)	0.987861	-	-	0.012139	CS pos: 22-23. ANG-AV. Pr: 0.8926	SP	0.002493	0.997443	6.4e-05	-	-	CS pos: 22-23. ANG-AV. Pr: 0.8579
Dendronephthya_gigantea_1	SP(Sec/SPI)	0.988277	-	-	0.011723	CS pos: 21-22. TES-AK. Pr: 0.8883	SP	0.002638	0.996776	0.000586	-	-	CS pos: 21-22. TES-AK. Pr: 0.9415
Dendronephthya_gigantea_2	SP(Sec/SPI)	0.999303	-	-	0.000697	CS pos: 18-19. CEG-SK. Pr: 0.7770	SP	0.000189	0.999811	1e-06	-	-	CS pos: 18-19. CEG-SK. Pr: 0.8409
Exaiptasia_pallida	SP(Sec/SPI)	0.997606	-	-	0.002394	CS pos: 21-22. ILA-AD. Pr: 0.8345	SP	0.000242	0.999757	1e-06	-	-	CS pos: 21-22. ILA-AD. Pr: 0.8811
Flaveria pringlei							cTP	0.002709	5e-06	0.002487	0.986057	0.008742	CS pos: 59-60. PVF-AA. Pr: 0.1858
Fragilariopsis cylindrus	SP(Sec/SPI)	0.904616	-	-	0.095384	CS pos: 22-23. VAA-DG. Pr: 0.5798	SP	0.010322	0.98929	0.000388	-	-	CS pos: 22-23. VAA-DG. Pr: 0.7138
Fundulus_heteroclitus	SP(Sec/SPI)	0.972149	-	-	0.027851	CS pos: 26-27. TAA-SS. Pr: 0.2921	SP	0.009136	0.990766	9.9e-05	-	-	CS pos: 26-27. TAA-SS. Pr: 0.6283
Fusarium_oxysporum_2							mTP	0.049026	1.2e-05	0.950962	-	-	CS pos: 44-45. TRF-SS. Pr: 0.8193
Globobulimina_sp._1	OTHER	0.002481			0.997519		mTP	0.15683	0.001398	0.841771	-	-	CS pos: 17-18. RLF-CT. Pr: 0.5600
Globobulimina_sp._6	SP(Sec/SPI)	0.982407			0.017593	CS pos: 19-20. TIS-ED. Pr: 0.7266	SP	0.003378	0.996613	9e-06	-	-	CS pos: 19-20. TIS-ED. Pr: 0.9535
Globobulimina_sp._11	SP(Sec/SPI)	0.543199			0.456801	CS pos: 35-36. ASA-NH. Pr: 0.4402	OTHER	0.518612	0.481128	0.00026
Globobulimina_sp._12	SP(Sec/SPI)	0.795215			0.204785	CS pos: 14-15. VLG-SL. Pr: 0.4272	SP	0.051336	0.948648	1.5e-05	-	-	CS pos: 14-15. VLG-SL. Pr: 0.8197
Globobulimina_sp._13	SP(Sec/SPI)	0.887925			0.112075	CS pos: 25-26. VNG-HE. Pr: 0.8336	SP	0.005824	0.994143	3.3e-05	-	-	CS pos: 25-26. VNG-HE. Pr: 0.9515
Globobulimina_sp._15	SP(Sec/SPI)	0.962061			0.037939	CS pos: 20-21. CGS-SS. Pr: 0.4570	SP	0.007713	0.992269	1.9e-05	-	-	CS pos: 20-21. CGS-SS. Pr: 0.4764
Globobulimina_sp._17	SP(Sec/SPI)	0.995112			0.004888	CS pos: 22-23. TLA-NI. Pr: 0.7861	SP	6.4e-05	0.999936	0	-	-	CS pos: 22-23. TLA-NI. Pr: 0.8493
Globobulimina_sp._22	OTHER	0.344143			0.655857		SP	0.285567	0.714333	0.0001	-	-	CS pos: 21-22. IDG-HR. Pr: 0.8031
Globobulimina_sp._24	SP(Sec/SPI)	0.990754			0.009246	CS pos: 21-22. SSA-AR. Pr: 0.5732	SP	0.004765	0.994974	0.000262	-	-	CS pos: 21-22. SSA-AR. Pr: 0.5160
Gopherus_evgoodei	SP(Sec/SPI)	0.978825	-	-	0.021175	CS pos: 16-17. ALA-AN. Pr: 0.7991	SP	0.004134	0.995262	0.000604	-	-	CS pos: 16-17. ALA-AN. Pr: 0.8453
Guillardia_theta_2	SP(Sec/SPI)	0.99735	-	-	0.00265	CS pos: 16-17. AVA-SP. Pr: 0.4029	SP	0.000385	0.999343	0.000272	-	-	CS pos: 16-17. AVA-SP. Pr: 0.3945
Helobdella_robustal_3	SP(Sec/SPI)	0.96628	-	-	0.03372	CS pos: 22-23. VSS-SG. Pr: 0.6269	SP	0.006942	0.992065	0.000993	-	-	CS pos: 22-23. VSS-SG. Pr: 0.8021
Helobdella_robustal_4	SP(Sec/SPI)	0.992823	-	-	0.007177	CS pos: 26-27. SLA-SP. Pr: 0.7797	SP	0.000411	0.999587	2e-06	-	-	CS pos: 26-27. SLA-SP. Pr: 0.8332
Homo_sapiens_1	SP(Sec/SPI)	0.979232	-	-	0.020768	CS pos: 24-25. SSP-AP. Pr: 0.8056	SP	0.018161	0.980968	0.000872	-	-	CS pos: 24-25. SSP-AP. Pr: 0.4470
Homo_sapiens_2	SP(Sec/SPI)	0.958544	-	-	0.041456	CS pos: 18-19. ADG-GQ. Pr: 0.6553	SP	0.025169	0.974809	2.2e-05	-	-	CS pos: 18-19. ADG-GQ. Pr: 0.7206
Homo_sapiens_HsCAIV	SP(Sec/SPI)	0.999118	-	-	0.000882	CS pos: 19-20. ASA-ES. Pr: 0.7577	SP	0.000435	0.998826	0.000739	-	-	CS pos: 18-19. SAS-AE. Pr: 0.4706
Homo_sapiens_HsCAIX	SP(Sec/SPI)	0.877461	-	-	0.122539	CS pos: 37-38. VHP-QR. Pr: 0.7958	SP	0.256544	0.742456	0.001	-	-	CS pos: 37-38. VHP-QR. Pr: 0.7468
Homo_sapiens_HsCAVA							mTP	0.175429	0.05077	0.773801	-	-	CS pos: 41-42. CAW-QT. Pr: 0.2203
Homo_sapiens_HsCAVI	SP(Sec/SPI)	0.999587	-	-	0.000413	CS pos: 17-18. GQA-QH. Pr: 0.9712	SP	0.000169	0.999829	2e-06	-	-	CS pos: 17-18. GQA-QH. Pr: 0.9719
Homo_sapiens_HsCAX	SP(Sec/SPI)	0.94361	-	-	0.05639	CS pos: 21-22. ISA-QQ. Pr: 0.6717	SP	0.02812	0.971563	0.000317	-	-	CS pos: 21-22. ISA-QQ. Pr: 0.7708
Homo_sapiens_HsCAXI	SP(Sec/SPI)	0.971139	-	-	0.028861	CS pos: 23-24. AAA-HI. Pr: 0.5110	SP	0.013279	0.981677	0.005044	-	-	CS pos: 23-24. AAA-HI. Pr: 0.3908
Labrus_bergylta	SP(Sec/SPI)	0.997186	-	-	0.002814	CS pos: 20-21. TGA-GD. Pr: 0.3638	SP	0.00053	0.999465	5e-06	-	-	CS pos: 19-20. CTG-AG. Pr: 0.5618
Lepeophtheirus_salmonis	SP(Sec/SPI)	0.989657	-	-	0.010343	CS pos: 20-21. SVS-QQ. Pr: 0.6360	SP	0.018218	0.980894	0.000888	-	-	CS pos: 20-21. SVS-QQ. Pr: 0.7703
Lingula_anatina	SP(Sec/SPI)	0.992219	-	-	0.007781	CS pos: 21-22. VSG-WT. Pr: 0.8455	SP	0.00329	0.996616	9.3e-05	-	-	CS pos: 21-22. VSG-WT. Pr: 0.8579
Lingulodinium polyedra	SP(Sec/SPI)	0.982697	-	-	0.017303	CS pos: 18-19. AWG-TG. Pr: 0.6670	SP	0.003475	0.995957	0.000569	-	-	CS pos: 18-19. AWG-TG. Pr: 0.7230
Lottia_gigantea_LgCA1	SP(Sec/SPI)	0.995274	-	-	0.004726	CS pos: 19-20. VDA-AS. Pr: 0.8668	SP	0.000253	0.99974	8e-06	-	-	CS pos: 19-20. VDA-AS. Pr: 0.9101
Lottia_gigantea_LgCA11	SP(Sec/SPI)	0.986085	-	-	0.013915	CS pos: 17-18. CSA-AG. Pr: 0.5520	SP	0.000686	0.999223	9.1e-05	-	-	CS pos: 17-18. CSA-AG. Pr: 0.5655
Ostreococcus lucimarinus							SP	0.048529	0.951358	0.000113	-	-	CS pos: 24-25. AVT-YP. Pr: 0.3985
Parus_major	SP(Sec/SPI)	0.998962	-	-	0.001038	CS pos: 23-24. GRA-GS. Pr: 0.5067	SP	0.000238	0.999753	9e-06	-	-	CS pos: 23-24. GRA-GS. Pr: 0.5041
Phialocephala_scopiformis_1	SP(Sec/SPI)	0.980576	-	-	0.019424	CS pos: 20-21. IFA-CP. Pr: 0.7279	SP	0.002934	0.997064	1e-06	-	-	CS pos: 20-21. IFA-CP. Pr: 0.8560
Pinctada_fucata_PfCA10	SP(Sec/SPI)	0.927802	-	-	0.072198	CS pos: 26-27. TWA-GS. Pr: 0.7083	SP	0.031197	0.968617	0.000186	-	-	CS pos: 26-27. TWA-GS. Pr: 0.8944
Pinctada_fucata_PfCA9	SP(Sec/SPI)	0.61115	-	-	0.38885	CS pos: 30-31. AFA-EL. Pr: 0.3934	SP	0.22889	0.768372	0.002737	-	-	CS pos: 30-31. AFA-EL. Pr: 0.7080
Plasmodiophora brassicae_1	SP(Sec/SPI)	0.980756			0.019244	CS pos: 19-20. SAP-LT. Pr: 0.5201	SP	0.00886	0.986919	0.004221	-	-	CS pos: 24-25. VNP-NS. Pr: 0.2948
Plasmodiophora brassicae_2	SP(Sec/SPI)	0.99832			0.00168	CS pos: 18-19. SAA-VE. Pr: 0.5200	SP	0.000392	0.999606	2e-06	-	-	CS pos: 21-22. VET-DF. Pr: 0.3248
Plutella_xylostella_2	SP(Sec/SPI)	0.988756	-	-	0.011244	CS pos: 22-23. TSG-DQ. Pr: 0.8354	SP	0.001386	0.9986	1.4e-05	-	-	CS pos: 22-23. TSG-DQ. Pr: 0.9291
Reticulomyxa_filosa_ETO34650.1	SP(Sec/SPI)	0.90989			0.09011	CS pos: 16-17. TYS-EV. Pr: 0.7708	SP	0.299809	0.700134	5.8e-05	-	-	CS pos: 16-17. TYS-EV. Pr: 0.8490
Spongospora subterranea_1	SP(Sec/SPI)	0.947499			0.052501	CS pos: 31-32. VQS-DW. Pr: 0.9034	SP	0.054649	0.945129	0.000222	-	-	CS pos: 31-32. VQS-DW. Pr: 0.9404
Spongospora subterranea_2	SP(Sec/SPI)	0.86571			0.13429	CS pos: 34-35. SLA-AD. Pr: 0.5367	SP	0.083449	0.914378	0.002173	-	-	CS pos: 34-35. SLA-AD. Pr: 0.7088
Strongylocentrotus_purpuratus_SpCA2	SP(Sec/SPI)	0.620356	-	-	0.379644	CS pos: 26-27. SYA-GA. Pr: 0.4301	SP	0.058571	0.940312	0.001117	-	-	CS pos: 26-27. SYA-GA. Pr: 0.6319
Stylophora_pistillata_1	SP(Sec/SPI)	0.992752	-	-	0.007248	CS pos: 20-21. GLG-TD. Pr: 0.3547	SP	0.000204	0.999788	9e-06	-	-	CS pos: 20-21. GLG-TD. Pr: 0.6905
Stylophora_pistillata_4	SP(Sec/SPI)	0.987717	-	-	0.012283	CS pos: 18-19. AFA-DE. Pr: 0.9691	SP	0.00186	0.998138	1e-06	-	-	CS pos: 18-19. AFA-DE. Pr: 0.9866
Symbiodinium_minutum_2							mTP	0.018662	0.001418	0.97992	-	-	CS pos: 39-40. ARC-KE. Pr: 0.2336
Tetrahymena_thermophila_1	SP(Sec/SPI)	0.999553	-	-	0.000447	CS pos: 18-19. AQG-QI. Pr: 0.9894	SP	7e-05	0.99993	0	-	-	CS pos: 18-19. AQG-QI. Pr: 0.9764
Tetrahymena_thermophila_2	SP(Sec/SPI)	0.997448	-	-	0.002552	CS pos: 19-20. CYS-YT. Pr: 0.7840	SP	0.00095	0.999045	5e-06	-	-	CS pos: 19-20. CYS-YT. Pr: 0.8321
Thalassiosira pseudonana							SP	0.218358	0.023526	0.758116	-	-	CS pos: 15-16. KCF-SS. Pr: 0.3851
Arabidopsis thaliana	TAT(Tat/SPI)	0.006881	0.914398	0.078426	0.000295	CS pos: 33-34. ARA-KT. Pr: 0.9067
Arcobacter_nitrofigilis_1	SP(Sec/SPI)	0.917221	0.000214	0.082256	0.00031	CS pos: 19-20. ANA-SE. Pr: 0.8611
Bacteriovorax_stolpii_2	SP(Sec/SPI)	0.991872	0.000239	0.005945	0.001944	CS pos: 18-19. VEA-SE. Pr: 0.9338
Bradyrhizobium_diazoefficiens_3	TAT(Tat/SPI)	0.302328	0.601933	0.004867	0.090872	CS pos: 65-66. AFA-AE. Pr: 0.8535
Bradyrhizobium_diazoefficiens_1	TAT(Tat/SPI)	0.11574	0.710825	0.002414	0.171021	CS pos: 45-46. ADA-RE. Pr: 0.6964
Burkholderia_sp._1	SP(Sec/SPI)	0.997147	0.000636	0.001764	0.000453	CS pos: 24-25. TSA-AE. Pr: 0.7339
Caldithrix_abyssi	LIPO(Sec/SPII)	0.000785	5.7e-05	0.998976	0.000183	CS pos: 19-20. FVA-CN. Pr: 0.9997
Chlorobium_chlorochromatii	SP(Sec/SPI)	0.99589	0.000471	0.003166	0.000473	CS pos: 22-23. VAA-EH. Pr: 0.5296
Cyanothece_sp._1	SP(Sec/SPI)	0.840762	0.136049	0.004209	0.018979	CS pos: 29-30. AQA-FG. Pr: 0.8667
Cyanothece_sp._2	SP(Sec/SPI)	0.901639	0.000674	0.058548	0.039139	CS pos: 20-21. AFV-NP. Pr: 0.3696
Cyanothece_sp._3	SP(Sec/SPI)	0.905881	0.086701	0.005436	0.001983	CS pos: 29-30. ASA-AS. Pr: 0.9194
Dioscorea cayennensis	SP(Sec/SPI)	0.925708	0.000149	0.073501	0.000643	CS pos: 18-19. VGA-EN. Pr: 0.8695
Flavobacteriaceae_bacterium_2	LIPO(Sec/SPII)	0.011666	7.7e-05	0.987965	0.000292	CS pos: 19-20. LFA-CK. Pr: 0.9893
Fusarium_oxysporum_1	SP(Sec/SPI)	0.652231	0.042539	0.056091	0.24914	CS pos: 23-24. SEG-AL. Pr: 0.2919
Helicobacter_bilis_1	SP(Sec/SPI)	0.989427	0.000377	0.005149	0.005047	CS pos: 17-18. IYA-QN. Pr: 0.9792
Helicobacter_bilis_2	SP(Sec/SPI)	0.997033	0.000198	0.001545	0.001225	CS pos: 17-18. VYA-AH. Pr: 0.9857
Klebsiella pneumoniae	SP(Sec/SPI)	0.996208	0.000819	0.001315	0.001659	CS pos: 22-23. VFA-SH. Pr: 0.9822
Koribacter_versatilis_4	SP(Sec/SPI)	0.799471	0.001393	0.196607	0.002529	CS pos: 22-23. AFA-QQ. Pr: 0.7655
Koribacter_versatilis_5	TAT(Tat/SPI)	0.005498	0.983979	0.00104	0.009483	CS pos: 47-48. SGS-LT. Pr: 0.1310
Luteitalea_pratensis_2	LIPO(Sec/SPII)	0.011525	0.07714	0.910684	0.000651	CS pos: 26-27. VVA-CS. Pr: 0.9082
Leptospira_biflexa	SP(Sec/SPI)	0.93268	0.002298	0.051606	0.013416	CS pos: 21-22. MFA-QS. Pr: 0.7217
Lysinibacillus_sp._1	LIPO(Sec/SPII)	0.018328	9.1e-05	0.981305	0.000277	CS pos: 19-20. LVA-CS. Pr: 0.9818
Mastigocoleus_testarum	TAT(Tat/SPI)	0.008241	0.930875	0.001636	0.059248	CS pos: 32-33. VVA-SK. Pr: 0.7452
Myxococcus_hansupus_1	SP(Sec/SPI)	0.613885	0.377	0.002405	0.00671	CS pos: 39-40. AFA-QD. Pr: 0.9660
Nitrospira_inopinata	SP(Sec/SPI)	0.839658	0.003972	0.018571	0.1378	CS pos: 23-24. LYA-GE. Pr: 0.7363
Nostoc_punctiforme_1	TAT(Tat/SPI)	0.0067	0.973994	0.001389	0.017917	CS pos: 40-41. AIA-DI. Pr: 0.8195
Paludisphaera_borealis_2	TAT(Tat/SPI)	0.001724	0.997685	0.000299	0.000292	CS pos: 35-36. AAA-QP. Pr: 0.8137
Paludisphaera_borealis_3	LIPO(Sec/SPII)	0.061931	0.006594	0.899356	0.032119	CS pos: 25-26. ITA-CA. Pr: 0.8588
Paraburkholderia_hospita_2	TAT(Tat/SPI)	0.097667	0.863092	0.004393	0.034848	CS pos: 44-45. AEA-AA. Pr: 0.7007
Persephonella_marina_1	SP(Sec/SPI)	0.99403	0.000164	0.005393	0.000414	CS pos: 19-20. SFA-GG. Pr: 0.9249
Protochlamydia_naegleriophila_1	SP(Sec/SPI)	0.942073	0.000556	0.012163	0.045208	CS pos: 25-26. ILA-DN. Pr: 0.8580
Protochlamydia_naegleriophila_3	SP(Sec/SPI)	0.964967	0.000828	0.033104	0.001101	CS pos: 21-22. IQA-TS. Pr: 0.8732
Serratia_fonticola_1	SP(Sec/SPI)	0.988809	0.000193	0.010389	0.000608	CS pos: 19-20. IGA-AE. Pr: 0.6959
Serratia_fonticola_2	TAT(Tat/SPI)	0.055935	0.941006	0.000676	0.002383	CS pos: 40-41. AFA-AA. Pr: 0.7810
Streptomyces_albulus_2	TAT(Tat/SPI)	0.007782	0.838304	0.153408	0.000505	CS pos: 36-37. APA-SS. Pr: 0.1737
Thermodesulfatator_indicus	SP(Sec/SPI)	0.972442	0.003586	0.01474	0.009232	CS pos: 24-25. VFA-SS. Pr: 0.9088
Thiobacillus denitrificans	TAT(Tat/SPI)	0.102114	0.558492	0.016282	0.323112	CS pos: 30-31. AQS-LP. Pr: 0.1925
Methanosarcina thermophila	LIPO(Sec/SPII)	0.19416	0.002204	0.801423	0.002212	CS pos: 23-24. GSG-CI. Pr: 0.7882

## Sheet: Table S6
Table S6 List of OTU and mitochondria targeting predicted by MitoFates.
Sequence ID	Probability of presequence	Prediction	Cleavage site (processing enzyme)	Net charge	Positions for TOM20 recognition motif (deliminated by comma)	Position of amphypathic alpha-helix	BHHPPP	BPHBHH	HBHHBb	HBHHbB	HHBHHB	HHBPHB	HHBPHH	HHBPHP	HHHBBH	HHHBPH	HHHHBB	HHPBHH	HPBHHP	PHHBPH
Acanthamoeba_castellanii_2	0.952	Possessing mitochondrial presequence	55(MPP)	0.127	24-28,42-46	1-10-high	-	-	-	-	-	-	-	-	-	-	-	-	-	-
Acanthamoeba_castellanii_1	0.006	No mitochondrial presequence	64(MPP)	-0.062		2-11-low	-	-	-	-	-	-	-	-	-	-	-	-	-	-
Arabidopsis thaliana	0	No mitochondrial presequence	52(MPP)	-0.058		1-10-low	-	-	-	-	-	-	-	-	-	-	-	-	-	-
Dioscorea cayennensis	0.003	No mitochondrial presequence	54(MPP)	-0.037		15-24-low	-	-	-	-	-	-	-	-	-	-	-	-	-	-
Ammonia_beccarii_27994	0	0.0110169	0.00486652	86		20-29-low	-	-	-	-	-	-	-	-	-	-	-	-	-	-
Ammonia_beccarii_7427	0	1.48774e-06	0.0201623	9		1-10-low	-	-	-	-	-	-	-	-	-	-	-	-	-	-
Ammonia_beccarii_10506	0	0.00707878	0.0938647	14		11-20-high	-	-	-	-	-	-	-	-	-	-	-	-	-	-
Ammonia_beccarii_1083	0	6.95253e-07	0.0193536	39	63-67	21-30-low	-	-	-	-	-	-	-	-	-	-	-	-	-	-
Ammonia_beccarii_11513	0	1.93943e-07	0.061815	23		4-13-low	-	-	-	-	-	-	-	-	-	-	-	-	-	-
Ammonia_beccarii_13134	0	1.01432e-05	0.0265006	26		1-11-low	-	-	-	-	-	-	-	-	-	-	-	-	-	-
Ammonia_beccarii_17991	0	1.22939e-05	0.00964142	46	91-95	21-30-low	-	-	-	-	-	-	-	-	-	-	-	-	-	-
Ammonia_beccarii_18644	0	5.19254e-11	0.0172841	79		20-29-low	-	-	-	-	-	-	-	-	-	-	-	-	-	-
Ammonia_beccarii_21950	0	6.34876e-09	0.14531	47		2-11-low	-	-	-	-	-	-	-	-	-	-	-	-	-	-
Ammonia_beccarii_24630	0	7.23206e-06	0.010579	65		1-10-low	-	-	-	-	-	-	-	-	-	-	-	-	-	-
Ammonia_beccarii_24632	0	1.04721e-08	0.00631281	94		14-23-low	-	-	-	-	-	-	-	-	-	-	-	-	-	-
Ammonia_beccarii_32717	0	9.68428e-08	0.0135261	32	81-85	17-28-high	-	-	-	-	-	-	-	-	-	-	-	-	-	-
Ammonia_beccarii_37000	0	1.58699e-09	9.01044e-06	22	50-54	16-25-low	-	-	-	-	-	-	-	-	-	-	-	-	-	-
Ammonia_beccarii_38908	0	1.94069e-06	0.0282653	28		16-25-low	-	-	-	-	-	-	-	-	-	-	-	-	-	-
Ammonia_beccarii_51600	0	0.00324784	0.0960125	7		15-24-low	-	-	-	-	-	-	-	-	-	-	-	-	-	-
Ammonia_beccarii_5724	0	5.39601e-08	0.0121035	27		17-28-low	-	-	-	-	-	-	-	-	-	-	-	-	-	-
Ammonia_beccarii_6073	0	5.56214e-09	0.014617	36		17-26-low	-	-	-	-	-	-	-	-	-	-	-	-	-	-
Ammonia_beccarii_6980	0	1.13788e-05	0.110662	20		1-10-high	-	-	-	-	-	-	-	-	-	-	-	-	-	-
Ammonia_beccarii_8847	0	3.51689e-09	0.0155473	44		1-12-low	-	-	-	-	-	-	-	-	-	-	-	-	-	-
Dictyostelium discoideum	0	No mitochondrial presequence	70(MPP)	-0.043	78-82	4-14-low	-	-	-	-	-	-	-	-	-	-	-	-	-	-
Saccharomyces cerevisiae	0	No mitochondrial presequence	62(MPP)	-0.016		15-24-low	-	-	-	-	-	-	-	-	-	-	-	-	-	-
Chlamydomonas reinhardtii	0.472	Possessing mitochondrial presequence	70(MPP)	0.086	9-13,36-40,56-60	4-13-high	-	-	-	-	-	-	-	-	-	-	-	-	-	-
Zea mays	0.013	No mitochondrial presequence	35(MPP)	0.114		12-21-low	-	-	-	-	-	-	-	-	-	-	-	-	-	-
Flaveria pringlei	0.003	No mitochondrial presequence	36(MPP)	0.111	85-89	18-27-low	-	-	-	-	-	-	-	-	-	-	-	-	-	-
Nematostella vectensis	0.542	Possessing mitochondrial presequence	11(MPP)	0.091	1-5,11-15,27-31	1-10-high	-	-	-	-	-	-	-	-	-	-	-	-	-	-
Brassica_napus_2	0	No mitochondrial presequence	69(MPP)	0.014		13-22-low	-	-	-	-	-	-	-	-	-	-	-	-	-	-
Brassica_napus_3	0	No mitochondrial presequence	52(MPP)	-0.058		10-19-high	-	-	-	-	-	-	-	-	-	-	-	-	-	-
Brassica_napus_1	0.007	No mitochondrial presequence	69(MPP)	0.058	66-70	1-12-low	-	-	-	-	-	-	-	-	-	-	-	-	-	-
Chlorella_variabilis	0	No mitochondrial presequence	54(MPP)	-0.037	20-24,79-83	17-26-low	-	-	-	-	-	-	-	-	-	-	-	-	-	-
Lingulodinium polyedra	0.006	No mitochondrial presequence	55(MPP)	-0.109	2-6,13-17	13-23-low	-	-	-	-	-	-	-	-	-	-	-	-	-	-
Ostreococcus lucimarinus	0	No mitochondrial presequence	80(MPP)	-0.05		4-14-high	-	-	-	-	-	-	-	-	-	-	-	-	-	-
Emiliania huxleyi_3	0	No mitochondrial presequence	14(MPP)	-0.143	54-58	5-14-low	-	-	-	-	-	-	-	-	-	-	-	-	-	-
Thalassiosira pseudonana	0.813	Possessing mitochondrial presequence	10(MPP)	0.2	2-6,7-11,11-15	7-16-high	13-18	-	-	-	-	-	-	-	-	-	-	10-15	11-16	-
Aureococcus anophagefferens	0	No mitochondrial presequence	51(MPP)	0.039	1-5,80-84	18-27-low	-	-	-	-	-	-	-	-	-	-	-	-	-	-
Fragilariopsis cylindrus	0.003	No mitochondrial presequence	29(MPP)	0.034	54-58	2-11-low	-	-	-	-	-	-	-	-	-	-	-	-	-	-
Daphnia_pulex_2	0	No mitochondrial presequence	27(MPP)	0.037	2-6,78-82	1-10-low	-	-	-	-	-	-	-	-	-	-	-	-	-	-
Daphnia_pulex_1	0	No mitochondrial presequence	28(MPP)	-0.036	17-21	11-20-low	-	-	-	-	-	-	-	-	-	-	-	-	-	-
Ictalurus_punctatus	0	No mitochondrial presequence	28(MPP)	-0.036		11-20-low	-	-	-	-	-	-	-	-	-	-	-	-	-	-
Fundulus_heteroclitus	0	No mitochondrial presequence	5(MPP)	0.4		13-22-low	-	-	-	-	-	-	-	-	-	-	-	-	-	-
Monopterus_albus	0	No mitochondrial presequence	29(MPP)	-0.034		10-21-low	-	-	-	-	-	-	-	-	-	-	-	-	-	-
Labrus_bergylta	0.01	No mitochondrial presequence	52(MPP)	-0.019		5-14-low	-	-	-	-	-	-	-	-	-	-	-	-	-	-
Anarrhichthys_ocellatus	0.007	No mitochondrial presequence	60(MPP)	0.033	19-23	6-17-low	-	-	-	-	19-24	-	-	-	-	-	-	-	-	-
Xenopus_tropicalis	0.003	No mitochondrial presequence	39(MPP)	-0.026	36-40	13-22-low	-	-	-	-	-	-	-	-	-	-	-	-	-	-
Parus_major	0	No mitochondrial presequence	23(MPP)	0.13		16-26-low	-	-	-	-	-	-	-	-	-	-	-	-	-	-
Gopherus_evgoodei	0.011	No mitochondrial presequence	27(MPP)	0.037	11-15	7-16-high	-	-	-	-	-	-	-	-	-	-	-	-	-	-
Folsomia_candida	0	No mitochondrial presequence	12(MPP)	-0.167		9-24-low	-	-	-	-	-	-	-	-	-	-	-	-	-	-
Phreagena_okutanii	0	No mitochondrial presequence	14(MPP)	0		9-18-low	-	-	-	-	-	-	-	-	-	-	-	-	-	-
Lingula_anatina	0	No mitochondrial presequence	18(MPP)	0	33-37	9-18-low	-	-	-	-	-	-	-	-	-	-	-	-	-	-
Stegodyphus_mimosarum	0	No mitochondrial presequence	10(MPP)	0.2		21-30-low	-	-	-	-	-	-	-	-	-	-	-	-	-	-
Lepeophtheirus_salmonis	0.033	No mitochondrial presequence	17(MPP)	0.118	35-39	2-11-high	-	-	-	-	-	-	-	-	-	-	-	-	-	-
Exaiptasia_pallida	0.003	No mitochondrial presequence	37(MPP)	0.054	3-7	2-11-high	-	-	-	-	-	-	-	-	1-6	-	-	-	-	-
Zootoca_vivipara	0	No mitochondrial presequence	26(MPP)	-0.038		9-18-low	-	-	-	-	-	-	-	-	-	-	-	-	-	-
Dendronephthya_gigantea_2	0	No mitochondrial presequence	22(MPP)	0		4-15-low	-	-	-	-	-	-	-	-	-	-	-	-	-	-
Dendronephthya_gigantea_1	0	No mitochondrial presequence	40(MPP)	0.05		10-20-low	-	-	-	-	-	-	-	-	-	-	-	-	-	-
Entamoeba_dispar	0.005	No mitochondrial presequence	20(MPP)	0		13-22-low	-	-	-	-	-	-	-	-	-	-	-	-	-	-
Emiliania_huxleyi_2	0.014	No mitochondrial presequence	10(MPP)	0.2	67-71	15-24-low	-	6-11	8-13	-	-	-	-	-	-	-	-	-	-	-
Emiliania_huxleyi_1	0.004	No mitochondrial presequence	30(MPP)	0.067	96-100	18-27-low	-	-	-	-	-	-	-	-	-	-	-	-	-	-
Fusarium_oxysporum_1	0	No mitochondrial presequence	52(MPP)	0.077	65-69	21-30-low	-	-	-	-	-	-	-	-	-	-	-	-	-	-
Fusarium_oxysporum_2	0.418	Possessing mitochondrial presequence	44(MPP)	0.114	69-73	4-13-low	-	-	-	-	-	-	-	-	-	-	-	-	-	-
Crassostrea_gigas_CgCA20	0	No mitochondrial presequence	41(MPP)	0	3-7	17-26-low	-	-	-	-	-	-	-	-	-	-	-	-	-	-
Homo_sapiens_HsCAX	0	No mitochondrial presequence	66(MPP)	0		4-16-low	-	-	-	-	-	-	-	-	-	-	-	-	-	-
Homo_sapiens_HsCAXI	0.181	No mitochondrial presequence	7(MPP)	0.143	9-13,75-79	15-24-low	-	-	-	-	-	-	-	-	-	-	-	-	-	-
Lottia_gigantea_LgCA13	0.004	No mitochondrial presequence	25(MPP)	0		8-17-low	-	-	-	-	-	-	-	-	-	-	-	-	-	-
Lottia_gigantea_LgCA14	0.02	No mitochondrial presequence	19(MPP)	0.053		18-27-low	-	-	-	-	-	-	-	-	-	-	-	-	-	-
Lottia_gigantea_LgCA16	0.003	No mitochondrial presequence	78(MPP)	-0.077		14-23-low	-	-	-	-	-	-	-	-	-	-	-	-	-	-
Crassostrea_gigas_CgCA9	0.017	No mitochondrial presequence	48(MPP)	0.104	45-49	15-24-low	-	-	-	-	-	-	-	-	-	-	-	-	-	-
Homo_sapiens_HsCAII	0.005	No mitochondrial presequence	28(MPP)	0.036		11-20-low	-	-	-	-	-	-	-	-	-	-	-	-	-	-
Homo_sapiens_HsCAVA	0.996	Possessing mitochondrial presequence	33(MPP)	0.121		15-24-low	-	-	-	-	-	-	-	-	-	-	-	-	-	-
Homo_sapiens_HsCAVII	0	No mitochondrial presequence	30(MPP)	-0.033	18-22	12-22-low	-	-	-	-	-	-	-	-	-	-	-	-	-	-
Homo_sapiens_HsCAVIII	0	No mitochondrial presequence	58(MPP)	-0.31		6-16-low	-	-	-	-	-	-	-	-	-	-	-	-	-	-
Lottia_gigantea_LgCA3	0	No mitochondrial presequence	60(MPP)	-0.083	60-64	13-22-low	-	-	-	-	-	-	-	-	-	-	-	-	-	-
Lottia_gigantea_LgCA4	0	No mitochondrial presequence	27(MPP)	0.037		10-19-high	-	-	-	-	-	-	-	-	-	-	-	-	-	14-19
Pinctada_fucata_PfCA4	0.522	Possessing mitochondrial presequence	7(MPP)	0.143		16-25-low	-	-	-	-	-	-	-	-	-	-	-	-	-	-
Crassostrea_gigas_CgCA13	0	No mitochondrial presequence	47(MPP)	-0.106	60-64	9-18-low	-	-	-	-	-	-	-	-	-	-	-	-	-	-
Crassostrea_gigas_CgCA16	0	No mitochondrial presequence	14(MPP), 15(Icp55)	0		7-16-low	-	-	-	-	-	-	-	-	-	-	-	-	-	-
Danio_rerio_CaIVa	0.003	No mitochondrial presequence	42(MPP)	0	13-17	1-12-low	-	-	-	-	-	-	-	-	-	-	-	-	-	-
Homo_sapiens_HsCAIV	0.012	No mitochondrial presequence	70(MPP)	0.071	67-71	1-10-low	-	-	-	-	-	-	-	-	-	-	-	-	-	-
Homo_sapiens_HsCAIX	0	No mitochondrial presequence	43(MPP)	0.047		21-30-low	-	-	-	-	-	-	-	-	-	-	-	-	-	-
Homo_sapiens_HsCAVI	0	No mitochondrial presequence	55(MPP)	-0.018		12-22-low	-	-	-	-	-	-	-	-	-	-	-	-	-	-
Lottia_gigantea_LgCA11	0	No mitochondrial presequence	36(MPP), 37(Icp55)	0		13-22-low	-	-	-	-	-	-	-	-	-	-	-	-	-	-
Lottia_gigantea_LgCA12	0.003	No mitochondrial presequence	7(MPP)	0.143		18-28-low	-	-	-	-	-	-	-	-	-	-	-	-	-	-
Lottia_gigantea_LgCA5	0	No mitochondrial presequence	28(MPP)	-0.036	74-78	3-12-low	-	-	-	-	-	-	-	-	-	-	-	-	-	-
Lottia_gigantea_LgCA7	0	No mitochondrial presequence	20(MPP)	-0.1		3-12-low	-	-	-	-	-	-	-	-	-	-	-	-	-	-
Pinctada_fucata_PfCA10	0.024	No mitochondrial presequence	54(MPP)	0	17-21	17-26-high	-	-	-	-	-	-	21-26	-	-	20-25	-	-	-	-
Pinctada_fucata_PfCA6	0.004	No mitochondrial presequence	9(MPP)	0.111		14-24-low	-	-	-	-	-	-	-	-	-	-	-	-	-	-
Pinctada_fucata_PfCA9	0	No mitochondrial presequence	41(MPP)	0.024		10-19-low	-	-	-	-	-	-	-	-	-	-	-	-	-	-
Strongylocentrotus_purpuratus_SpCA2	0	No mitochondrial presequence	61(MPP)	-0.049		1-10-low	-	-	-	-	-	-	-	-	-	-	-	-	-	-
Crassostrea_gigas_CgCA1	0	No mitochondrial presequence	17(MPP)	0		1-10-low	-	-	-	-	-	-	-	-	-	-	-	-	-	-
Crassostrea_gigas_CgCA11	0.039	No mitochondrial presequence	76(MPP)	0.026		3-12-low	-	-	-	-	-	-	-	-	-	-	-	-	-	-
Crassostrea_gigas_CgCA2	0.012	No mitochondrial presequence	15(MPP)	0.2		7-16-high	-	-	-	-	-	-	-	-	-	-	-	-	-	-
Crassostrea_gigas_CgCA5	0.005	No mitochondrial presequence	27(MPP)	0	60-64	5-14-low	-	-	-	-	-	-	-	-	-	-	-	-	-	-
Crassostrea_gigas_CgCA7	0	No mitochondrial presequence	37(MPP)	0.027	71-75	18-27-low	-	-	-	-	-	-	-	-	-	-	-	-	-	-
Crassostrea_gigas_CgCA8	0.009	No mitochondrial presequence	66(MPP)	0.061	4-8	1-12-low	-	-	-	-	-	-	-	-	-	-	-	-	-	-
Lottia_gigantea_LgCA1	0	No mitochondrial presequence	92(MPP)	0	47-51	18-27-low	-	-	-	-	-	-	-	-	-	-	-	-	-	-
Guillardia_theta_1	0.004	No mitochondrial presequence	21(MPP)	0.095		8-17-high	-	-	-	-	-	-	-	-	-	-	-	-	-	-
Guillardia_theta_3	0.009	No mitochondrial presequence	30(MPP)	0.067	2-6,24-28,88-92	21-30-low	-	-	-	-	-	-	-	-	-	-	-	-	-	-
Guillardia_theta_2	0.125	No mitochondrial presequence	27(MPP)	0.111	11-15	1-10-high	-	-	-	-	-	-	1-6	-	-	-	-	-	-	-
Helobdella_robustal_5	0.003	No mitochondrial presequence	48(MPP)	0		4-13-low	-	-	-	-	-	-	-	-	-	-	-	-	-	-
Helobdella_robustal_1	0	No mitochondrial presequence	23(MPP)	-0.043		9-18-high	-	-	-	-	-	-	-	-	-	-	-	-	-	-
Helobdella_robustal_2	0.039	No mitochondrial presequence	24(MPP), 32(Oct1)	0.083		9-18-low	-	-	-	-	-	-	-	-	-	-	-	-	-	-
Helobdella_robustal_3	0	No mitochondrial presequence	43(MPP)	0		18-27-low	-	-	-	-	-	-	-	-	-	-	-	-	-	-
Helobdella_robustal_4	0	No mitochondrial presequence	60(MPP)	-0.033		21-30-low	-	-	-	-	-	-	-	-	-	-	-	-	-	-
Helobdella_robustal_6	0.015	No mitochondrial presequence	29(MPP)	0.034		1-10-low	-	-	-	-	-	-	-	-	-	-	-	-	-	-
Helobdella_robustal_7	0.004	No mitochondrial presequence	62(MPP)	-0.097		18-27-low	-	-	-	-	-	-	-	-	-	-	-	-	-	-
Homo_sapiens_1	0	No mitochondrial presequence	4(MPP)	0.5		16-25-low	-	4-9	-	-	-	-	-	-	-	-	-	-	-	-
Homo_sapiens_2	0	No mitochondrial presequence	54(MPP)	-0.13		2-11-low	-	-	-	-	-	-	-	-	-	-	-	-	-	-
Homo_sapiens_3	0.016	No mitochondrial presequence	47(MPP), 48(Icp55)	0		17-26-low	-	-	-	-	-	-	-	-	-	-	-	-	-	-
Jakoba_libera	0	No mitochondrial presequence	36(MPP)	-0.083	88-92	6-15-low	-	-	-	-	-	-	-	-	-	-	-	-	-	-
Necator_americanus_4	0.074	No mitochondrial presequence	91(MPP)	0.066		14-23-high	-	-	-	-	-	-	-	-	-	-	-	-	-	-
Necator_americanus_3	0.017	No mitochondrial presequence	17(MPP)	0.176	62-66,88-92	15-25-low	-	-	-	-	-	-	-	-	-	-	-	-	-	-
Necator_americanus_2	0.006	No mitochondrial presequence	6(MPP)	0.333		2-11-high	-	-	-	-	-	-	-	-	-	-	-	-	-	-
Necator_americanus_1	0.014	No mitochondrial presequence	35(MPP)	0.114		1-10-low	-	-	-	-	-	-	1-6	-	-	-	-	-	-	-
Naegleria_gruberi	0	No mitochondrial presequence	27(MPP), 28(Icp55)	-0.074		1-11-low	-	-	-	-	-	-	-	-	-	-	-	-	-	-
Phialocephala_scopiformis_4	0.003	No mitochondrial presequence	10(MPP)	0.1		7-16-high	-	-	-	-	-	-	-	-	-	-	-	-	-	-
Phialocephala_scopiformis_5	0	No mitochondrial presequence	70(MPP)	-0.014	31-35,95-99	6-15-low	-	-	-	-	-	-	-	-	-	-	-	-	-	-
Phialocephala_scopiformis_2	0	No mitochondrial presequence	62(MPP)	0	31-35	3-12-low	-	-	-	-	-	-	-	-	-	-	-	-	-	-
Phialocephala_scopiformis_3	0	No mitochondrial presequence	68(MPP)	-0.015		21-30-low	-	-	-	-	-	-	-	-	-	-	-	-	-	-
Phialocephala_scopiformis_1	0	No mitochondrial presequence	35(MPP)	0.029		1-10-low	-	-	-	-	-	-	-	-	-	-	-	-	-	-
Paramecium_tetraurelia	0.004	No mitochondrial presequence	77(MPP)	0	16-20,38-42	4-13-low	-	-	-	-	-	-	-	-	-	-	-	15-20	-	-
Plutella_xylostella_2	0	No mitochondrial presequence	51(MPP)	0.02	2-6	4-13-low	-	-	-	-	-	-	-	-	-	-	-	-	-	-
Plutella_xylostella_4	0	No mitochondrial presequence	43(MPP)	-0.093		18-27-low	-	-	-	-	-	-	-	-	-	-	-	-	-	-
Plutella_xylostella_6	0.005	No mitochondrial presequence	65(MPP)	-0.046	14-18,26-30,90-94	1-10-low	-	-	-	-	-	-	-	-	-	-	-	13-18	-	-
Plutella_xylostella_5	0	No mitochondrial presequence	41(MPP)	-0.024		20-29-low	-	-	-	-	-	-	-	-	-	-	-	-	-	-
Plutella_xylostella_1	0	No mitochondrial presequence	40(MPP)	-0.125		9-20-low	-	-	-	-	-	-	-	-	-	-	-	-	-	-
Plutella_xylostella_3	0	No mitochondrial presequence	82(MPP)	-0.11		20-29-low	-	-	-	-	-	-	-	-	-	-	-	-	-	-
Symbiodinium_minutum_2	0.861	Possessing mitochondrial presequence	30(MPP)	0.133	33-37	4-13-low	-	-	-	-	-	-	-	-	-	-	-	-	-	-
Symbiodinium_minutum_1	0.009	No mitochondrial presequence	55(MPP), 56(Icp55)	-0.018	95-99	20-29-low	-	-	-	-	-	-	-	-	-	-	-	-	-	-
Stylophora_pistillata_4	0	No mitochondrial presequence	24(MPP)	-0.083		8-17-low	-	-	-	-	-	-	-	-	-	-	-	-	-	-
Stylophora_pistillata_2	0	No mitochondrial presequence	24(MPP)	-0.042		9-18-low	-	-	-	-	-	-	-	-	-	-	-	-	-	-
Stylophora_pistillata_3	0	No mitochondrial presequence	76(MPP)	-0.026		15-24-low	-	-	-	-	-	-	-	-	-	-	-	-	-	-
Stylophora_pistillata_1	0	No mitochondrial presequence	37(MPP)	0	1-5	1-12-low	-	-	-	-	-	-	-	-	-	-	-	-	-	-
Tetrahymena_thermophila_1	0	No mitochondrial presequence	24(MPP)	0		1-10-low	-	-	-	-	-	-	-	-	-	-	-	-	-	-
Tetrahymena_thermophila_2	0.006	No mitochondrial presequence	39(MPP)	0	8-12	2-11-high	-	-	-	-	-	-	-	-	-	-	-	-	-	-
Tetrahymena_thermophila_3	0.018	No mitochondrial presequence	43(MPP)	-0.023	40-44	15-24-low	-	-	-	-	-	-	-	-	-	-	-	-	-	-
Ammonia_beccarii_13380	0	2.08694e-06	0.203047	20		21-30-low	-	-	-	-	-	-	-	-	-	-	-	-	-	-
Ammonia_beccarii_20664	0	2.57594e-07	0.050708	36		21-30-low	-	-	-	-	-	-	-	-	-	-	-	-	-	-
Ammonia_beccarii_3818	0	6.46872e-07	0.00835825	78	71-75	14-23-low	-	-	-	-	-	-	-	-	-	-	-	-	-	-
Ammonia_beccarii_4139	0	2.01536e-08	0.180502	16	13-17,88-92	5-16-low	-	-	-	-	-	-	-	-	-	-	-	-	-	-
Ammonia_beccarii_592	0	0.00601379	0.100996	17	94-98	16-25-low	-	-	-	-	-	-	19-24	-	-	-	-	-	-	-
Ammonia_beccarii_6185	0	0.00521345	0.232427	14	11-15	10-19-high	-	-	-	-	-	-	-	-	-	-	-	-	-	-
Ammonia_beccarii_7812	0	3.08747e-07	1.86062e-05	90	44-48	1-10-low	-	-	-	-	-	-	-	-	-	-	-	-	-	-
Volvox_carteri	0	No mitochondrial presequence	38(MPP)	-0.079	36-40,51-55,61-65	4-15-low	-	-	-	-	-	-	-	-	-	-	-	-	-	-
Bigelowiella_natans_1	0.003	No mitochondrial presequence	58(MPP)	0.017	73-77	8-17-low	-	-	-	-	-	-	-	-	-	-	-	-	-	-
Bigelowiella_natans_2	0	No mitochondrial presequence	42(MPP)	0		1-11-low	-	-	-	-	-	-	-	-	-	-	-	-	-	-
Bigelowiella_natans_3	0	No mitochondrial presequence	22(MPP)	0		9-18-low	-	-	-	-	-	-	-	-	-	-	-	-	-	-
Bigelowiella_natans_4	0	No mitochondrial presequence	66(MPP)	-0.076		2-11-high	-	-	-	-	-	-	-	-	-	-	-	-	-	-
Bigelowiella_natans_5	0	No mitochondrial presequence	17(MPP)	-0.059	83-87	12-21-low	-	-	-	-	-	-	-	-	-	-	-	-	-	-
Bigelowiella_natans_6	0	No mitochondrial presequence	36(MPP)	-0.056		3-12-high	-	-	-	-	-	-	-	-	-	-	-	-	-	-
Globobulimina_sp._2	0.005	No mitochondrial presequence	11(MPP)	0	21-30-high	-	-	-	-	-	-	-	-	-	-	-	-	-	-
Globobulimina_sp._3	0	No mitochondrial presequence	9(MPP)	-0.667	38-42	18-27-low	-	-	-	-	-	-	-	-	-	-	-	-	-	-
Globobulimina_sp._4	0	No mitochondrial presequence	71(MPP)	-0.014	3-7,14-18	10-21-low	-	-	-	-	-	-	-	-	-	-	-	-	-	-
Globobulimina_sp._6	0	No mitochondrial presequence	33(MPP)	0	30-34	3-12-low	-	-	-	-	-	-	-	-	-	-	-	-	-	-
Globobulimina_sp._7	0	No mitochondrial presequence	51(MPP)	-0.02	12-21-high	-	-	-	-	-	-	-	-	-	-	-	-	-	-
Globobulimina_sp._8	0	No mitochondrial presequence	62(MPP)	0.016	44-48	19-28-low	-	-	-	-	-	-	-	-	-	-	-	-	-	-
Globobulimina_sp._9	0	No mitochondrial presequence	12(MPP)	-0.333	35-39	8-17-low	-	-	-	-	-	-	-	-	-	-	-	-	-	-
Globobulimina_sp._10	0.007	No mitochondrial presequence	55(MPP)	-0.055	16-25-low	-	-	-	-	-	-	-	-	-	-	-	-	-	-
Globobulimina_sp._11	0	No mitochondrial presequence	32(MPP)	0.094	48-52	9-20-low	-	-	-	-	-	-	-	-	-	-	-	-	-	-
Globobulimina_sp._12	0	No mitochondrial presequence	36(MPP),	37(Icp55)	-0.083	9-18-low	-	-	-	-	-	-	-	-	-	-	-	-	-	-
Globobulimina_sp._13	0	No mitochondrial presequence	77(MPP)	-0.065	56-60	6-15-low	-	-	-	-	-	-	-	-	-	-	-	-	-	-
Globobulimina_sp._14	0.004	No mitochondrial presequence	59(MPP),60(Icp55)	-0.102	8-12	6-16-high	-	-	-	-	-	-	-	-	-	-	-	-	-	-
Globobulimina_sp._15	0	No mitochondrial presequence	79(MPP)	-0.089	5-14-low	-	-	-	-	-	-	-	-	-	-	-	-	-	-
Globobulimina_sp._16	0.054	No mitochondrial presequence	62(MPP)	-0.048	93-97	1-10-high	-	-	-	-	-	-	-	-	13-18	-	-	-	-	-
Globobulimina_sp._17	0.003	No mitochondrial presequence	27(MPP)	0.037	24-28,28-32,72-76	21-30-high	-	-	-	-	-	-	-	-	-	-	-	-	-	-
Globobulimina_sp._18	0	No mitochondrial presequence	17(MPP)	0.118	82-86	19-28-low	-	-	-	-	-	-	-	-	-	-	-	-	-	-
Globobulimina_sp._19	0.004	No mitochondrial presequence	8(MPP)	0	18-27-low	-	-	-	-	-	-	19-24	-	-	-	-	-	-	-
Globobulimina_sp._20	0.045	No mitochondrial presequence	68(MPP)	0.103	4-8,10-14,82-86	9-18-high	-	-	-	-	-	-	-	-	-	-	17-22	-	4-9	-
Globobulimina_sp._21	0	No mitochondrial presequence	72(MPP)	-0.069	1-5,69-73	16-25-low	-	-	-	-	-	-	-	-	-	-	-	-	-	-
Globobulimina_sp._22	0	No mitochondrial presequence	24(MPP)	-0.042	30-34,79-83	7-20-low	-	-	-	-	-	-	-	-	-	-	-	-	-	-
Globobulimina_sp._24	0.014	No mitochondrial presequence	24(MPP)	0.083	73-77	11-20-low	-	-	-	-	-	-	-	-	-	-	-	-	-	-
Globobulimina_sp._1	0.5	Possessing mitochondrial presequence	16(MPP),24(Oct1)	0.25	13-17	2-12-high	-	-	-	-	-	-	-	-	-	1-6	-	-	-	-
Globobulimina_sp._5	0.067	No mitochondrial presequence	14(MPP)	0.071	7-16-high	-	-	-	-	-	-	-	-	-	-	-	-	-	-
Globobulimina_sp._25	0.255	No mitochondrial presequence - - - - - - -	25(MPP)	0.2		5-14-high	-	-	-	-	-	-	-	-	-	-	-	-	-	-
Plasmodiophora brassicae_1	0.008	No mitochondrial presequence	16(MPP)	0.125	1-5	12-21-low	-	-	-	-	-	-	-	-	-	-	-	-	-	-
Plasmodiophora brassicae_2	0	No mitochondrial presequence	43(MPP)	0	56-60	5-14-low	-	-	-	-	-	-	-	-	-	-	-	-	-	-
Spongospora subterranea_1	0.057	No mitochondrial presequence	82(MPP),83(Icp55)	-0.061	67-71	7-18-high	-	-	-	-	-	-	14-19	-	-	-	-	-	-	13-18
Spongospora subterranea_2	0.004	No mitochondrial presequence	83(MPP)	0	87-91	20-29-low	-	-	-	-	-	-	-	-	-	-	-	-	-	-

## Sheet: Table S7
Table S7 List of OTU and glycosylphosphatidylinositol anchor signal predicted by GPISOM.
OTU	map	omega	oq	N-terminas
Luteitalea_pratensis_2	N	5	50
Acanthamoeba_castellanii_1	N	32	0
Ammonia_beccarii_10506	N	15	75
Ammonia_beccarii_1083	N	25	50
Ammonia_beccarii_11513	N	23	75
Ammonia_beccarii_13134	N	31	66
Ammonia_beccarii_17991	N	9	75
Ammonia_beccarii_18644	N	7	58
Ammonia_beccarii_21950	U	13	33
Ammonia_beccarii_24630	N	26	25
Ammonia_beccarii_24632	N	32	0
Ammonia_beccarii_27994	N	8	33
Ammonia_beccarii_32717	N	32	41
Ammonia_beccarii_37000	N	9	50
Ammonia_beccarii_38908	N	4	25
Ammonia_beccarii_51600	N	32	0
Ammonia_beccarii_5724	U	16	41
Ammonia_beccarii_6073	N	4	58
Ammonia_beccarii_6980	N	16	33
Ammonia_beccarii_7427	N	16	58
Arcobacter_nitrofigilis_1	N	32	0
Chitinimonas_sp.	N	31	91
Mastigocoleus_testarum	N	32	0
Streptococcus_mutans	N	32	0
Bigelowiella_natans_1	G	5	66
Bigelowiella_natans_2	N	32	0
Bigelowiella_natans_3	N	15	75
Bigelowiella_natans_4	N	21	25
Bigelowiella_natans_5	G	29	25
Bigelowiella_natans_6	N	21	66
Bradyrhizobium_diazoefficiens_3	N	31	100
Brassica_napus_2	N	29	58
Brassica_napus_1	N	32	0
Burkholderia_sp._1	N	32	0
Caldithrix_abyssi	N	32	0
Chlorella_variabilis	N	5	50
Cyanothece_sp._1	N	32	0
Cyanothece_sp._2	N	32	0
Cyanothece_sp._3	N	21	50
Daphnia_pulex_2	N	13	41
Daphnia_pulex_1	N	30	75
Ictalurus_punctatus	N	30	91
Fundulus_heteroclitus	N	32	0
Monopterus_albus	N	32	0
Labrus_bergylta	G	25	75	positive
Anarrhichthys_ocellatus	N	26	75
Xenopus_tropicalis	N	32	0
Parus_major	N	3	66
Gopherus_evgoodei	N	26	75
Folsomia_candida	G	26	100
Phreagena_okutanii	N	4	58
Lingula_anatina	N	32	0
Stegodyphus_mimosarum	G	21	66
Lepeophtheirus_salmonis	N	32	0
Exaiptasia_pallida	G	26	58	positive
Zootoca_vivipara	N	22	25
Dendronephthya_gigantea_2	G	24	66	positive
Dendronephthya_gigantea_1	N	12	75
Emiliania_huxleyi_2	N	32	0
Emiliania_huxleyi_1	N	11	91
Flavobacteriaceae_bacterium_2	N	32	75
Globobulimina_sp._2	N	32	0
Globobulimina_sp._25	N	8	50
Globobulimina_sp._3	N	15	25
Globobulimina_sp._4	N	32	0
Globobulimina_sp._6	G	10	91	positive
Globobulimina_sp._7	N	32	0
Globobulimina_sp._8	N	32	0
Globobulimina_sp._9	G	24	41
Globobulimina_sp._10	N	32	25
Globobulimina_sp._11	N	7	66
Globobulimina_sp._12	N	32	0
Globobulimina_sp._13	N	32	0
Globobulimina_sp._14	N	32	0
Globobulimina_sp._15	N	32	0
Globobulimina_sp._16	N	32	0
Globobulimina_sp._17	N	32	0
Globobulimina_sp._18	N	32	0
Globobulimina_sp._19	N	4	25
Globobulimina_sp._20	G	32	0
Globobulimina_sp._21	G	32	0
Globobulimina_sp._22	N	32	0
Globobulimina_sp._24	N	28	50
Crassostrea_gigas_CgCA20	G	32	0
Homo_sapiens_HsCAX	N	16	66
Homo_sapiens_HsCAXI	N	17	41
Lottia_gigantea_LgCA13	G	8	83
Lottia_gigantea_LgCA14	N	3	58
Lottia_gigantea_LgCA16	G	5	66
Crassostrea_gigas_CgCA9	N	32	0
Homo_sapiens_HsCAII	N	32	0
Homo_sapiens_HsCAVA	N	32	0
Homo_sapiens_HsCAVII	N	10	25
Homo_sapiens_HsCAVIII	N	25	50
Lottia_gigantea_LgCA3	N	26	58
Lottia_gigantea_LgCA4	N	25	66
Pinctada_fucata_PfCA4	N	10	66
Crassostrea_gigas_CgCA13	N	32	0
Crassostrea_gigas_CgCA16	G	16	91	positive
Danio_rerio_CaIVa	G	27	83	positive
Homo_sapiens_HsCAIV	G	32	0	positive
Homo_sapiens_HsCAIX	N	32	0
Homo_sapiens_HsCAVI	N	32	0
Lottia_gigantea_LgCA11	G	22	83	positive
Lottia_gigantea_LgCA12	N	23	66
Lottia_gigantea_LgCA5	G	22	83
Lottia_gigantea_LgCA7	N	32	0
Pinctada_fucata_PfCA10	G	27	83	positive
Pinctada_fucata_PfCA6	N	10	75
Pinctada_fucata_PfCA9	N	22	33
Strongylocentrotus_purpuratus_SpCA2	G	24	91
Crassostrea_gigas_CgCA1	U	32	0
Crassostrea_gigas_CgCA11	N	32	0
Crassostrea_gigas_CgCA2	N	32	0
Crassostrea_gigas_CgCA5	G	22	50	positive
Crassostrea_gigas_CgCA7	N	15	50
Crassostrea_gigas_CgCA8	N	32	0
Lottia_gigantea_LgCA1	N	10	41
Guillardia_theta_1	N	32	41
Guillardia_theta_2	G	32	0	positive
Helicobacter_bilis_1	N	32	0
Helicobacter_bilis_2	N	8	33
Helobdella_robustal_5	N	32	0
Helobdella_robustal_1	N	32	0
Helobdella_robustal_2	N	32	0
Helobdella_robustal_3	G	32	0	positive
Helobdella_robustal_4	G	27	66	positive
Helobdella_robustal_6	G	8	66
Helobdella_robustal_7	N	32	0
Homo_sapiens_1	N	32	0
Homo_sapiens_2	N	5	25
Homo_sapiens_3	N	25	75
Lysinibacillus_sp._1	N	32	0
Methylomicrobium_alcaliphilum_2	N	32	0
Myxococcus_hansupus_1	N	10	25
Myxococcus_hansupus_2	N	9	25
Necator_americanus_4	G	32	0
Necator_americanus_3	N	13	100
Necator_americanus_2	N	32	0
Necator_americanus_1	N	8	75
Nitrospira_inopinata	N	13	58
Plasmodiophora brassicae_2	N	8	41
Persephonella_marina_1	N	18	33
Phialocephala_scopiformis_1	N	14	25
Plutella_xylostella_3	N	31	66
Plutella_xylostella_2	G	18	66	positive
Plutella_xylostella_4	N	32	0
Plutella_xylostella_5	N	31	50
Plutella_xylostella_1	N	6	25
Serratia_fonticola_1	N	32	83
Symbiodinium_minutum_1	N	32	75
Stylophora_pistillata_4	N	32	0
Stylophora_pistillata_2	N	9	58
Stylophora_pistillata_3	N	27	66
Stylophora_pistillata_1	G	23	75	positive
Spongospora subterranea_1	N	16	33
Spongospora subterranea_2	N	32	0
Tetrahymena_thermophila_1	G	32	0	positive
Tetrahymena_thermophila_2	G	20	75	positive
Ammonia_beccarii_13380	N	10	25
Ammonia_beccarii_20664	N	10	25
Ammonia_beccarii_3818	N	19	66
Ammonia_beccarii_4139	N	27	58
Ammonia_beccarii_592	N	32	0
Ammonia_beccarii_6185	N	25	58
Ammonia_beccarii_7812	N	23	50
Nanoarchaeota_archaeon	N	29	50
Koribacter_versatilis_1	N	22	25
Koribacter_versatilis_2	N	26	66
Koribacter_versatilis_3	N	3	91
Koribacter_versatilis_4	N	9	50
Koribacter_versatilis_5	G	9	41	positive
Luteitalea_pratensis_1	N	15	75
Acanthamoeba_castellanii_2	N	16	41
Acidithiobacillus_ferrooxidans_1	N	32	0
Acidithiobacillus_ferrooxidans_2	N	8	75
Acidianus_hospitalis	N	32	0
Amycolatopsis_japonica_1	G	28	75
Amycolatopsis_japonica_2	N	9	41
Ammonia_beccarii_8847	N	12	75
Arcobacter_nitrofigilis_2	N	32	0
Bipolaricaulis_anaerobius	N	25	58
Bdellovibrio_bacteriovorus	N	21	75
Sulfolobus islandicus	N	5	50
Dictyostelium discoideum	N	29	83
Saccharomyces cerevisiae	N	32	0
Synechocystis sp._2	N	32	0
Escherichia_coli_1	N	32	0
Mycobacterium tuberculosis_1	N	18	58
Synechocystis sp._1	U	32	0
Chlamydomonas reinhardtii	N	9	41
Methanothermobacter thermautotrophicus_1	N	13	58
Methanothermobacter thermautotrophicus_2	N	12	75
Mycobacterium tuberculosis_2	N	10	41
Bacillus subtilis	N	32	0
Zea mays	N	32	0
Flaveria pringlei	G	32	0
Nematostella vectensis	N	11	33
Bradyrhizobium_diazoefficiens_1	N	26	50
Bradyrhizobium_diazoefficiens_2	N	3	83
Brassica_napus_3	N	32	0
Bacillus_pseudofirmus_1	N	15	50
Bacillus_pseudofirmus_2	N	15	50
Bacteriovorax_stolpii_1	N	32	0
Bacteriovorax_stolpii_2	N	25	75
Burkholderia_sp._2	N	23	83
Coraliomargarita_akajimensis	N	32	0
Caldilinea_aerophila	N	11	75
Chlorobium_chlorochromatii	N	9	58
Calditerrivibrio_nitroreducens	N	32	0
Chlorobium_phaeobacteroides	N	32	0
Cyanothece_sp._4	N	19	66
Cyanothece_sp._5	N	32	0
Deinococcus_irradiatisoli_1	N	8	75
Deinococcus_irradiatisoli_2	N	16	58
Desulfurispirillum_indicum_1	N	32	0
Desulfurispirillum_indicum_2	N	32	0
Entamoeba_dispar	N	32	0
Elusimicrobium_minutum	N	32	0
Flammeovirgaceae_bacterium_1	N	3	91
Flammeovirgaceae_bacterium_2	N	32	0
Flavobacteriaceae_bacterium_1	N	8	66
Fimbriimonas_ginsengisoli_1	N	8	75
Fimbriimonas_ginsengisoli_2	N	24	100
Fusobacterium_mortiferum	G	32	0
Fusarium_oxysporum_1	N	4	50
Fusarium_oxysporum_2	N	32	0
Gemmatimonas_aurantiaca_1	N	32	0
Gemmatimonas_aurantiaca_2	N	12	75
Gemmatirosa_kalamazoonesis_1	N	20	83
Gemmatirosa_kalamazoonesis_2	N	7	50
Globobulimina_sp._1	N	32	0
Globobulimina_sp._5	N	20	83
Globobulimina_sp._23	N	9	66
Guillardia_theta_3	N	32	0
Unknown_halophilic_archaeon_DL31	N	12	83
Helicobacter_bilis_3	N	32	0
Haloarcula_marismortui_1	N	32	0
Haloarcula_marismortui_2	N	32	41
Jakoba_libera	N	21	58
Leptospira_biflexa	N	24	50
Leptospirillum_ferriphilum	N	32	0
Lysinibacillus_sp._2	N	32	0
Methylomicrobium_alcaliphilum_1	N	15	91
Methylomicrobium_alcaliphilum_3	N	32	0
Methylomicrobium_alcaliphilum_4	N	5	66
Micrarchaeota_archaeon_Mia14	N	32	0
Melainabacteria_bacterium	N	8	66
Methylocystis_bryophila_1	N	6	83
Methylocystis_bryophila_2	N	26	58
Mariprofundus_ferrinatatus	N	32	0
Methylomirabilis_oxyfera_1	N	32	0
Methylomirabilis_oxyfera_2	N	28	66
Meiothermus_silvanus	N	24	33
Myxococcus_hansupus_3	N	18	91
Naegleria_gruberi	N	32	0
Nostoc_punctiforme_1	N	32	66
Nostoc_punctiforme_2	N	26	50
Opitutus_terrae_2	N	23	83
Opitutus_terrae_1	N	24	66
Promineofilum_breve	N	10	58
Paludisphaera_borealis_1	N	5	41
Paludisphaera_borealis_2	G	15	50	positive
Paludisphaera_borealis_3	N	31	58
Paraburkholderia_hospita_1	N	11	66
Paraburkholderia_hospita_2	G	32	66
Paraburkholderia_hospita_3	N	24	58
Paraburkholderia_hospita_4	N	3	83
Paraburkholderia_hospita_5	N	32	0
Paraburkholderia_hospita_6	N	14	75
Planctomyces_sp._1	N	16	75
Planctomyces_sp._2	N	27	100
Persephonella_marina_2	N	32	0
Protochlamydia_naegleriophila_1	N	9	58
Protochlamydia_naegleriophila_2	N	7	50
Protochlamydia_naegleriophila_3	N	23	41
Protochlamydia_naegleriophila_4	N	31	25
Phialocephala_scopiformis_4	N	32	0
Phialocephala_scopiformis_5	G	29	75
Phialocephala_scopiformis_2	N	26	66
Phialocephala_scopiformis_3	N	3	75
Paramecium_tetraurelia	N	32	0
Plutella_xylostella_6	N	11	50
Methanocella_arvoryzae	N	32	0
Reticulomyxa_filosa	G	32	0	positive
Streptomyces_albulus_1	N	5	50
Streptomyces_albulus_2	N	13	50
Streptomyces_albulus_3	N	7	58
Streptomyces_albulus_4	N	7	75
Sorangium_cellulosum_1	N	3	75
Sorangium_cellulosum_2	N	11	50
Sorangium_cellulosum_3	N	21	66
Sorangium_cellulosum_4	N	27	66
Serratia_fonticola_5	N	32	0
Serratia_fonticola_2	N	32	0
Serratia_fonticola_3	N	32	0
Serratia_fonticola_4	N	25	33
Symbiodinium_minutum_2	N	16	83
Nitrocosmicus_oleophilus	N	19	75
Thermovibrio_ammonificans	N	32	0
Tetrahymena_thermophila_3	N	32	0
Thermodesulfatator_indicus	N	32	0
Thermobaculum_terrenum	N	28	58
Victivallales_bacterium	N	32	0
Volvox_carteri	N	32	0

## Sheet: Table S8
Table S8 List of OTU and transmembrane site predicted by TMHMM.
OTU	length	ExpAA	First60	PredHel	Topology
Acanthamoeba_castellanii_1	348	44.17	17.84	2	i7-29o305-327i
Acanthamoeba_castellanii_2	288	0.05	0	0	o
Acidianus_hospitalis	185	0	0	0	o
Acidithiobacillus_ferrooxidans_1	209	0	0	0	o
Acidithiobacillus_ferrooxidans_2	194	0	0	0	o
Ammonia_beccarii_10506	181	0.03	0.02	0	o
Ammonia_beccarii_1083	181	0	0	0	o
Ammonia_beccarii_11513	129	0	0	0	o
Ammonia_beccarii_13134	527	0.02	0	0	o
Ammonia_beccarii_13380	270	22.69	0	1	o217-239i
Ammonia_beccarii_17991	319	0.01	0	0	o
Ammonia_beccarii_18644	127	0	0	0	o
Ammonia_beccarii_20664	270	22.72	0.01	1	o217-239i
Ammonia_beccarii_21950	121	0	0	0	o
Ammonia_beccarii_24630	177	0.02	0.02	0	o
Ammonia_beccarii_24632	100	0.24	0.24	0	i
Ammonia_beccarii_27994	309	0.22	0.22	0	o
Ammonia_beccarii_32717	376	0	0	0	o
Ammonia_beccarii_37000	297	0	0	0	o
Ammonia_beccarii_3818	406	22.84	0.02	1	o349-371i
Ammonia_beccarii_38908	205	1.87	1.87	0	o
Ammonia_beccarii_4139	203	22.26	0	1	o134-156i
Ammonia_beccarii_51600	150	0.32	0	0	o
Ammonia_beccarii_5724	120	0	0	0	o
Ammonia_beccarii_592	150	22.81	0	1	o97-119i
Ammonia_beccarii_6073	283	0.16	0	0	o
Ammonia_beccarii_6185	199	21.5	0.05	1	o139-161i
Ammonia_beccarii_6980	382	0	0	0	o
Ammonia_beccarii_7427	123	0.04	0.04	0	o
Ammonia_beccarii_7812	420	22.36	0	1	o332-354i
Ammonia_beccarii_8847	317	0.02	0	0	o
Amycolatopsis_japonica_1	204	0.02	0	0	o
Amycolatopsis_japonica_2	162	0.03	0.03	0	o
Anarrhichthys_ocellatus	499	4.11	4.08	0	o
Arabidopsis thaliana	248	0.09	0	0	o
Arcobacter_nitrofigilis_1	262	0.13	0.1	0	o
Arcobacter_nitrofigilis_2	215	0.01	0	0	o
Aureococcus anophagefferens	494	0.08	0.07	0	o
Bacillus subtilis	187	0.02	0	0	o
Bacillus_pseudofirmus_1	188	0.04	0	0	o
Bacillus_pseudofirmus_2	181	0.04	0	0	o
Bacteriovorax_stolpii_1	201	4.56	0.02	0	o
Bacteriovorax_stolpii_2	232	0.06	0.05	0	o
Bdellovibrio_bacteriovorus	245	0.01	0	0	o
Bigelowiella_natans_1	207	53.99	0.82	2	i112-134o139-158i
Bigelowiella_natans_2	251	0.02	0	0	o
Bigelowiella_natans_3	979	23.57	0	1	o910-932i
Bigelowiella_natans_4	147	0.08	0.08	0	o
Bigelowiella_natans_5	136	0.17	0.16	0	o
Bigelowiella_natans_6	881	26.03	2.38	1	o807-829i
Bipolaricaulis_anaerobius	206	1.23	0	0	o
Bradyrhizobium_diazoefficiens_1	251	0.94	0.83	0	o
Bradyrhizobium_diazoefficiens_2	214	0.03	0	0	o
Bradyrhizobium_diazoefficiens_3	291	0.42	0.19	0	o
Brassica_napus_1	276	0.19	0.19	0	o
Brassica_napus_2	261	14.7	14.62	1	i7-26o
Brassica_napus_3	258	0.04	0	0	o
Burkholderia_sp._1	256	1.83	1.82	0	o
Burkholderia_sp._2	261	1.78	0	0	o
Caldilinea_aerophila	210	0.07	0.02	0	o
Calditerrivibrio_nitroreducens	209	0.09	0	0	o
Caldithrix_abyssi	276	5.88	5.81	0	o
Chitinimonas_sp.	246	0	0	0	o
Chlamydomonas reinhardtii	267	3.89	0.29	0	o
Chlorella_variabilis	307	0	0	0	o
Chlorobium_chlorochromatii	240	1.54	1.53	0	o
Chlorobium_phaeobacteroides	206	0.01	0	0	o
Coraliomargarita_akajimensis	205	0	0	0	o
Crassostrea_gigas_CgCA1	903	10.82	0.01	0	o
Crassostrea_gigas_CgCA1	308	2.52	2.52	0	o
Crassostrea_gigas_CgCA1	248	0.03	0.01	0	o
Crassostrea_gigas_CgCA1	308	2.36	0.06	0	o
Crassostrea_gigas_CgCA1	476	0	0	0	o
Crassostrea_gigas_CgCA1	738	1.19	0.01	0	o
Crassostrea_gigas_CgCA1	279	32.25	12.1	1	o254-276i
Crassostrea_gigas_CgCA1	496	22.38	11.39	0	o
Crassostrea_gigas_CgCA1	247	0.1	0.01	0	o
Crassostrea_gigas_CgCA1	323	0.02	0	0	o
Crassostrea_gigas_CgCA1	306	19.2	0.15	0	o
Crassostrea_gigas_CgCA1	323	1.79	1.45	0	o
Cyanothece_sp._1	400	9.35	8.28	0	o
Cyanothece_sp._2	208	0.01	0	0	o
Cyanothece_sp._3	434	17.79	11.58	0	o
Cyanothece_sp._4	268	1.78	1.77	0	o
Cyanothece_sp._5	238	0	0	0	o
Daphnia_pulex_1	270	0.22	0	0	o
Daphnia_pulex_2	294	4.99	4.98	0	o
Deinococcus_irradiatisoli_1	184	0.02	0.01	0	o
Deinococcus_irradiatisoli_2	237	0.33	0	0	o
Dendronephthya_gigantea_1	286	0.2	0.19	0	o
Dendronephthya_gigantea_2	300	28.23	0.46	0	o
Desulfurispirillum_indicum_1	212	0.05	0	0	o
Desulfurispirillum_indicum_2	210	0	0	0	o
Dictyostelium discoideum	276	0	0	0	o
Dioscorea cayennensis	246	0	0	0	o
Elusimicrobium_minutum	215	0.03	0	0	o
Emiliania huxleyi_3	655	113.58	6.54	5	i54-76o192-214i226-248o268-290i311-333o
Emiliania_huxleyi_1	301	22.79	0	1	o196-218i
Emiliania_huxleyi_2	164	0	0	0	o
Entamoeba_dispar	188	0.01	0	0	o
Escherichia coli_2	196	11.4	11.14	0	o
Escherichia coli_3	184	0.15	0	0	o
Escherichia_coli_1	220	0	0	0	o
Exaiptasia_pallida	315	6.94	5.68	0	o
Fimbriimonas_ginsengisoli_1	212	0.01	0.01	0	o
Fimbriimonas_ginsengisoli_2	220	0.11	0	0	o
Flammeovirgaceae_bacterium_1	218	0.1	0	0	o
Flammeovirgaceae_bacterium_2	203	0.01	0	0	o
Flaveria pringlei	329	0	0	0	o
Flavobacteriaceae_bacterium_1	188	0.05	0	0	o
Flavobacteriaceae_bacterium_2	255	0.06	0.06	0	o
Folsomia_candida	395	6.44	0.13	0	o
Fragilariopsis cylindrus	394	14.27	14.27	0	o
Fundulus_heteroclitus	367	40.07	17.41	2	i9-26o305-327i
Fusarium_oxysporum_1	194	0	0	0	o
Fusarium_oxysporum_2	287	0	0	0	o
Fusobacterium_mortiferum	191	0.03	0	0	o
Gemmatimonas_aurantiaca_1	218	0	0	0	o
Gemmatimonas_aurantiaca_2	257	0.02	0.02	0	o
Gemmatirosa_kalamazoonesis_1	215	0.01	0	0	o
Gemmatirosa_kalamazoonesis_2	177	0.05	0	0	o
Globobulimina_sp._1	283	0.01	0	0	o
Globobulimina_sp._10	219	4.13	0	0	o
Globobulimina_sp._11	205	23.27	1.37	1	o139-161i
Globobulimina_sp._12	203	43.47	20.58	2	i13-35o149-171i
Globobulimina_sp._13	299	0.65	0.58	0	o
Globobulimina_sp._14	341	7.65	7.47	0	o
Globobulimina_sp._15	187	0.15	0.14	0	o
Globobulimina_sp._16	176	0.06	0.05	0	o
Globobulimina_sp._17	161	0.17	0	0	o
Globobulimina_sp._18	157	18.01	18.01	1	i7-24o
Globobulimina_sp._19	287	3.03	3.03	0	o
Globobulimina_sp._2	138	0	0	0	o
Globobulimina_sp._20	120	0	0	0	o
Globobulimina_sp._21	115	0	0	0	o
Globobulimina_sp._22	135	16.98	0	1	o117-134i
Globobulimina_sp._23	171	1.03	1.03	0	o
Globobulimina_sp._24	154	0.69	0.45	0	o
Globobulimina_sp._25	127	30.12	7.96	1	o88-110i
Globobulimina_sp._3	127	30.12	7.96	1	o88-110i
Globobulimina_sp._4	156	16.59	0	0	o
Globobulimina_sp._5	198	0.01	0	0	o
Globobulimina_sp._6	206	0.01	0	0	o
Globobulimina_sp._7	323	23.36	0.42	1	o179-201i
Globobulimina_sp._8	531	20.16	0	1	o509-526i
Globobulimina_sp._9	454	0	0	0	o
Gopherus_evgoodei	379	0	0	0	o
Guillardia_theta_1	354	0.01	0	0	o
Guillardia_theta_2	408	21.67	0.25	1	o327-349i
Guillardia_theta_3	205	0.02	0	0	o
Haloarcula_marismortui_1	233	0	0	0	o
Haloarcula_marismortui_2	212	0	0	0	o
Helicobacter pylori	202	0.14	0.1	0	o
Helicobacter_bilis_1	242	0.02	0.02	0	o
Helicobacter_bilis_2	237	1.73	1.72	0	o
Helicobacter_bilis_3	217	0.12	0	0	o
Helobdella_robustal_1	213	0	0	0	o
Helobdella_robustal_2	264	0	0	0	o
Helobdella_robustal_3	308	6.87	2.06	0	o
Helobdella_robustal_4	356	21.77	21.54	1	i7-29o
Helobdella_robustal_5	241	0.65	0	0	o
Helobdella_robustal_6	227	0.27	0	0	o
Helobdella_robustal_7	236	0.04	0	0	o
Homo_sapiens_1	354	23.68	0	1	o305-327i
Homo_sapiens_2	337	22.26	0.04	1	o290-312i
Homo_sapiens_3	262	0.03	0	0	o
Homo_sapiens_HsCAII	260	0.01	0	0	o
Homo_sapiens_HsCAIV	312	15.69	0	1	o292-311i
Homo_sapiens_HsCAIX	459	26.92	4.97	1	o411-433i
Homo_sapiens_HsCAVA	305	0.17	0.03	0	o
Homo_sapiens_HsCAVI	308	0.04	0.03	0	o
Homo_sapiens_HsCAVII	264	0.01	0	0	o
Homo_sapiens_HsCAVIII	290	0.01	0	0	o
Homo_sapiens_HsCAX	328	0.1	0.09	0	o
Homo_sapiens_HsCAXI	328	4.15	3.08	0	o
Ictalurus_punctatus	260	0	0	0	o
Jakoba_libera	171	0.26	0.12	0	o
Klebsiella pneumoniae	246	1.58	1.57	0	o
Koribacter_versatilis_1	165	0.03	0.01	0	o
Koribacter_versatilis_2	203	0.02	0	0	o
Koribacter_versatilis_3	182	0.22	0	0	o
Koribacter_versatilis_4	217	3.81	3.79	0	o
Koribacter_versatilis_5	250	19.62	18.39	1	i20-42o
Labrus_bergylta	307	18.97	0.83	1	o282-304i
Lepeophtheirus_salmonis	280	0.1	0.08	0	o
Leptospira_biflexa	223	2.41	0.32	0	o
Leptospirillum_ferriphilum	193	0	0	0	o
Lingula_anatina	321	21.82	0.81	1	o289-311i
Lingulodinium polyedra	437	0.24	0.01	0	o
Lottia_gigantea_LgCA1	633	0.51	0.51	0	o
Lottia_gigantea_LgCA11	304	5.88	5.45	0	o
Lottia_gigantea_LgCA12	281	0.02	0	0	o
Lottia_gigantea_LgCA13	306	0.82	0.01	0	o
Lottia_gigantea_LgCA14	291	0.05	0	0	o
Lottia_gigantea_LgCA16	273	0.61	0	0	o
Lottia_gigantea_LgCA3	257	0	0	0	o
Lottia_gigantea_LgCA4	260	0.01	0	0	o
Lottia_gigantea_LgCA5	324	1	0	0	o
Lottia_gigantea_LgCA7	216	0.02	0	0	o
Luteitalea_pratensis_1	223	0.01	0	0	o
Luteitalea_pratensis_2	301	5.22	5.2	0	o
Lysinibacillus_sp._1	258	1.49	1.49	0	o
Lysinibacillus_sp._2	197	0	0	0	o
Mariprofundus_ferrinatatus	219	0.01	0	0	o
Mastigocoleus_testarum	262	1.66	1.66	0	o
Meiothermus_silvanus	217	0	0	0	o
Melainabacteria_bacterium	191	0.01	0	0	o
Methanocella_arvoryzae	249	0.15	0	0	o
Methanosarcina thermophila	247	8.69	8.62	0	o
Methanothermobacter thermautotrophicus_1	171	2.39	0	0	o
Methanothermobacter thermautotrophicus_2	173	0.07	0	0	o
Methanothermobacter thermautotrophicus_3	151	0.26	0	0	o
Methylocystis_bryophila_1	192	0.01	0	0	o
Methylocystis_bryophila_2	212	0.01	0	0	o
Methylomicrobium_alcaliphilum_1	217	0	0	0	o
Methylomicrobium_alcaliphilum_2	130	0.05	0.04	0	o
Methylomicrobium_alcaliphilum_3	214	0.06	0	0	o
Methylomicrobium_alcaliphilum_4	191	0	0	0	o
Methylomirabilis_oxyfera_1	191	0	0	0	o
Methylomirabilis_oxyfera_2	209	1.64	0	0	o
Micrarchaeota_archaeon_Mia14	232	0.01	0	0	o
Monopterus_albus	262	0.31	0	0	o
Mycobacterium tuberculosis_1	207	0.93	0	0	o
Mycobacterium tuberculosis_2	163	0.01	0.01	0	o
Myxococcus_hansupus_1	285	0.51	0.49	0	o
Myxococcus_hansupus_2	125	1.47	1.47	0	o
Myxococcus_hansupus_3	242	0	0	0	o
Naegleria_gruberi	349	0.01	0	0	o
Nanoarchaeota_archaeon	235	0.26	0	0	o
Necator_americanus_1	189	0	0	0	o
Necator_americanus_2	353	23.13	0	1	o246-268i
Necator_americanus_3	351	0	0	0	o
Necator_americanus_4	251	16.83	0	0	o
Nematostella vectensis	244	0.04	0	0	o
Nitrocosmicus_oleophilus	131	0.01	0	0	o
Nitrospira_inopinata	280	14.22	14.22	0	o
Nostoc sp.	264	0.61	0.49	0	o
Nostoc_punctiforme_1	240	5.52	5.47	0	o
Nostoc_punctiforme_2	222	0.03	0	0	o
Opitutus_terrae_1	243	0.99	0.95	0	o
Opitutus_terrae_2	217	0.01	0	0	o
Ostreococcus lucimarinus	297	21.46	21.15	1	i5-27o
Paludisphaera_borealis_1	287	0.4	0	0	o
Paludisphaera_borealis_2	237	0.07	0.05	0	o
Paludisphaera_borealis_3	248	21.14	20.03	1	i13-35o
Paraburkholderia_hospita_1	219	0.02	0	0	o
Paraburkholderia_hospita_2	248	5.68	5.3	0	o
Paraburkholderia_hospita_3	225	1.26	0	0	o
Paraburkholderia_hospita_4	217	0	0	0	o
Paraburkholderia_hospita_5	188	0	0	0	o
Paraburkholderia_hospita_6	194	0.1	0.01	0	o
Paramecium_tetraurelia	291	0.01	0	0	o
Parus_major	377	22.24	0.61	1	o327-349i
Persephonella_marina_1	243	4.89	4.89	0	o
Persephonella_marina_2	207	0.04	0	0	o
Phialocephala_scopiformis_1	284	4.23	4.17	0	o
Phialocephala_scopiformis_2	173	0.01	0.01	0	o
Phialocephala_scopiformis_3	182	0.16	0	0	o
Phialocephala_scopiformis_4	182	0.09	0	0	o
Phialocephala_scopiformis_5	236	0.06	0	0	o
Phreagena_okutanii	253	0.01	0	0	o
Pinctada_fucata_PfCA10	274	29.17	12.3	1	i256-273o
Pinctada_fucata_PfCA4	259	0	0	0	o
Pinctada_fucata_PfCA6	230	13.05	0	0	o
Pinctada_fucata_PfCA9	282	15.6	15.58	1	o15-34i
Planctomyces_sp._1	227	0	0	0	o
Planctomyces_sp._2	307	8.27	0	0	o
Plasmodiophora brassicae_2	293	0.37	0.32	0	o
Plasmodiophora_brassicae_1	442	0.19	0.18	0	o
Plutella_xylostella_1	264	0.01	0	0	o
Plutella_xylostella_2	264	0	0	0	o
Plutella_xylostella_3	232	0	0	0	o
Plutella_xylostella_4	333	7.63	0.01	0	o
Plutella_xylostella_5	226	3.92	0	0	o
Plutella_xylostella_6	229	0	0	0	o
Prochlorococcus marinus	509	0	0	0	o
Promineofilum_breve	282	3.61	0	0	o
Protochlamydia_naegleriophila_1	270	9.11	9.1	0	o
Protochlamydia_naegleriophila_2	221	0	0	0	o
Protochlamydia_naegleriophila_3	230	0.7	0.61	0	o
Protochlamydia_naegleriophila_4	209	0.01	0	0	o
Pyrococcus horikoshii	173	0.35	0	0	o
Reticulomyxa_filosa	169	48.11	6.09	2	o120-139i146-165o
Saccharomyces cerevisiae	221	0	0	0	o
Serratia_fonticola_1	244	0.43	0.43	0	o
Serratia_fonticola_2	245	23.2	22.8	1	i20-42o
Serratia_fonticola_3	217	0	0	0	o
Serratia_fonticola_4	219	0	0	0	o
Serratia_fonticola_5	208	0.19	0	0	o
Sorangium_cellulosum_1	167	0.02	0	0	o
Sorangium_cellulosum_2	221	6.59	0.03	0	o
Sorangium_cellulosum_3	200	0.02	0.02	0	o
Sorangium_cellulosum_4	222	0.02	0	0	o
Spongospora subterranea_1	286	0.36	0.36	0	o
Spongospora subterranea_2	314	6.85	6.83	0	o
Stegodyphus_mimosarum	271	7.93	0	0	o
Streptococcus_mutans	120	0.01	0	0	o
Streptomyces_albulus_1	176	2.21	0	0	o
Streptomyces_albulus_2	246	10.18	10.06	0	o
Streptomyces_albulus_3	200	0.01	0.01	0	o
Streptomyces_albulus_4	204	0.5	0	0	o
Stylophora_pistillata_1	311	11.4	5.98	0	o
Stylophora_pistillata_2	258	0.03	0	0	o
Stylophora_pistillata_3	326	0.01	0	0	o
Stylophora_pistillata_4	303	0.05	0.05	0	o
Sulfolobus islandicus	210	0.01	0.01	0	o
Symbiodinium_minutum_1	340	23	0.11	1	o254-276i
Symbiodinium_minutum_2	284	0.04	0.01	0	o
Synechococcus elongatus	539	0.02	0	0	o
Synechococcus sp.	661	0.01	0	0	o
Synechocystis sp._1	263	3.49	3.22	0	o
Synechocystis sp._2	311	0	0	0	o
Tetrahymena_thermophila_1	291	20.24	0.79	1	o269-288i
Tetrahymena_thermophila_2	283	18.65	2.51	0	o
Tetrahymena_thermophila_3	275	0.05	0	0	o
Thalassiosira pseudonana	405	11.4	2.11	0	o
Thermobaculum_terrenum	165	0	0	0	o
Thermodesulfatator_indicus	252	21.21	20.26	1	i7-24o
Thermovibrio_ammonificans	222	0.69	0	0	o
Thiobacillus denitrificans	525	0.12	0	0	o
Unknown_halophilic_archaeon_DL31	226	0	0	0	o
Victivallales_bacterium	222	0.03	0	0	o
Volvox_carteri	172	0	0	0	o
Xenopus_tropicalis	262	0	0	0	o
Zea mays	545	0.12	0.01	0	o
Zootoca_vivipara	258	0.08	0	0	o

## Sheet: Table S9
Table S9 List of OTU, low complexity region, and theoretical isoelectric point predicted by SMART_ProtParam.
OTU	region	theoretical pI (isoelectric point)
Globobulimina_sp._21
Globobulimina_sp._25
Globobulimina_sp._2
Ammonia_beccarii_4139
Globobulimina_sp._9
Globobulimina_sp._14
Ammonia_beccarii_3818	320-335	3.33
Ammonia_beccarii_11513
Ammonia_beccarii_18644
Ammonia_beccarii_24630	168-177	3.14
Ammonia_beccarii_24632
Ammonia_beccarii_13134	160-177	3.17
	324-343	5.19
Ammonia_beccarii_51600
Ammonia_beccarii_20664
Ammonia_beccarii_13380
Ammonia_beccarii_7812	158-167	3.25
Ammonia_beccarii_592
Ammonia_beccarii_6185	114-134	3.7
Globobulimina_sp._10	111-128	3.99
Globobulimina_sp._13
Ammonia_beccarii_6073
Globobulimina_sp._16
Globobulimina_sp._12
Ammonia_beccarii_27994
Ammonia_beccarii_7427
Ammonia_beccarii_1083
Ammonia_beccarii_38908
Ammonia_beccarii_21950
Ammonia_beccarii_17991	193-205	3.58
	303-319	10.48
Globobulimina_sp._22	3-14	5.52
Globobulimina_sp._11	69-80	3.56
	154-170	5.5
Globobulimina_sp._15	5-14	5.24
Globobulimina_sp._24	8-20	5.24
Globobulimina_sp._17
Globobulimina_sp._3	4-18	4.03
	76-94	4
	145-156	12.01
Ammonia_beccarii_6980	203-220	10.78
	235-247	3.08
Ammonia_beccarii_32717	194-219	3.68
	224-233	5.19
	241-252	4.56
	300-309	3.51
Ammonia_beccarii_5724
Globobulimina_sp._19
Ammonia_beccarii_10506	62-78	11.39
	90-118	3.45
Globobulimina_sp._4
Globobulimina_sp._18	230-237	5.57
	253-270	3.39
Globobulimina_sp._20
Globobulimina_sp._6	2-13	5.52
Globobulimina_sp._8	244-251	3.42
	423-435	11
Globobulimina_sp._7	429-442	3.12
	256-270	9.52
	386-399	9.53
	515-525	5.24
Ammonia_beccarii_37000
Bigelowiella_natans_1	94-111	5.18
	191-202	5.99
	138-151	5.52
Bigelowiella_natans_5
Bigelowiella_natans_4	8-23	3.67
Bigelowiella_natans_6	412-427	5.57
	589-601	6.74
	806-815	5.49
Bigelowiella_natans_3	245-256	3.79
	899-909	3.5
Bigelowiella_natans_2	89-96	5.49
Spongospora subterranea_2	18-39	3.56
Plasmodiophora brassicae_2	6-18	5.52
Spongospora subterranea_1	30-41	3.32
Gopherus_evgoodei
Homo_sapiens_2	291-306	5.51
Fundulus_heteroclitus	307-323	5.55
Anarrhichthys_ocellatus
Homo_sapiens_1	8-15	5.57
	297-316	5.57
Parus_major	3-24	12.3
	328-346	5.49
Homo_sapiens_HsCAIX	6-21	5.96
	25-32	5.52
	45-97	3.15
	187-196	9.6
Homo_sapiens_HsCAVI	4-13	5.52
Labrus_bergylta
Danio_rerio_CaIVa
Plutella_xylostella_5	170-195	5.24
	203-218	9.79
Homo_sapiens_HsCAIV	4-21	6
	285-309
Lingula_anatina	3-16	5.24
Strongylocentrotus_purpuratus_SpCA2
Crassostrea_gigas_CgCA16
Helobdella_robustal_6
Pinctada_fucata_PfCA6
Stylophora_pistillata_1	299-310	5.52
Dendronephthya_gigantea_1
Dendronephthya_gigantea_2
Necator_americanus_1
Helobdella_robustal_3
Exaiptasia_pallida
Daphnia_pulex_2	212-221	3.37
Helobdella_robustal_4	3-27	5.24
	268-280	3.8
	322-337	9.6
Crassostrea_gigas_CgCA13	213-228	5.68
Stegodyphus_mimosarum	156-172	3.97
	245-353	3.15
	259-271	5.24
Lottia_gigantea_LgCA5
Lottia_gigantea_LgCA7
Pinctada_fucata_PfCA10	118-129	4
	256-272	5.52
Pinctada_fucata_PfCA9
Lottia_gigantea_LgCA12
Lottia_gigantea_LgCA11	68-81	5.52
Helobdella_robustal_5
Necator_americanus_2	251-264	5.52
	301-312	3.58
Necator_americanus_3
Tetrahymena_thermophila_1	3-16	6.74
	260-179	8.2
Folsomia_candida	378-391	5.52
Lepeophtheirus_salmonis
Xenopus_tropicalis
Homo_sapiens_3
Zootoca_vivipara
Homo_sapiens_HsCAII
Ictalurus_punctatus
Homo_sapiens_HsCAVA
Monopterus_albus
Homo_sapiens_HsCAVII
Crassostrea_gigas_CgCA9
Stylophora_pistillata_2
Helobdella_robustal_1	79-92	3.12
Helobdella_robustal_7	129-147	10
Phreagena_okutanii
Daphnia_pulex_1
Plutella_xylostella_1	139-150	4
Lottia_gigantea_LgCA4
Pinctada_fucata_PfCA4
Necator_americanus_4
Helobdella_robustal_2
Homo_sapiens_HsCAVIII	15-38	3.5
Lottia_gigantea_LgCA3
Stylophora_pistillata_3
Plutella_xylostella_2
Plutella_xylostella_4
Lottia_gigantea_LgCA16
Lottia_gigantea_LgCA13
Lottia_gigantea_LgCA14
Crassostrea_gigas_CgCA20	713-738	5.52
	487-504	9.9
Homo_sapiens_HsCAXI	12-23	5.57
Homo_sapiens_HsCAX
Stylophora_pistillata_4	6-18	5.49
	90-109	8.59
	251-265	4.53
Crassostrea_gigas_CgCA2
Crassostrea_gigas_CgCA7	276-288	3.05
Crassostrea_gigas_CgCA1	467-476	5.22
Crassostrea_gigas_CgCA5	258-272	5.51
Crassostrea_gigas_CgCA11
Crassostrea_gigas_CgCA8
Lottia_gigantea_LgCA1	3-14	5.52
	37-49	10
	418-598	4.53
	608-632	12
Guillardia_theta_2	329-348	5.49
Brassica_napus_1
Brassica_napus_2	9-21	5.49
Emiliania_huxleyi_1	180-237	12.9
	261-291	3.9
Bradyrhizobium_diazoefficiens_3
Chitinimonas_sp.
Mastigocoleus_testarum
Cyanothece_sp._2	1-18	5.28
Arcobacter_nitrofigilis_1
Nitrospira_inopinata	13-29	3.8
	211-223	9.4
Persephonella_marina_1	206-212	3.58
Helicobacter_bilis_1
Helicobacter_bilis_2
Serratia_fonticola_1	6-13	5.52
Streptococcus_mutans
Plutella_xylostella_3
Guillardia_theta_1
Myxococcus_hansupus_2
Myxococcus_hansupus_1	22-39	5.56
	259-275	10.84
Methylomicrobium_alcaliphilum_2
Flavobacteriaceae_bacterium_2	6-18	5.24
	21-31	3.97
Caldithrix_abyssi
Cyanothece_sp._3
Cyanothece_sp._1	382-397	10
Lysinibacillus_sp._1	7-20	5.51
	174-187	10.4
Luteitalea_pratensis_2	13-26	5.57
Phialocephala_scopiformis_1	110-118	5.24
	181-193	4
Emiliania_huxleyi_2
Burkholderia_sp._1
Chlorella_variabilis
Acanthamoeba_castellanii_1	3-23	8.75
	310-323	5.49
Symbiodinium_minutum_1	287-297	3.26
	258-276	5.52
Tetrahymena_thermophila_2	218-227	5.96
	270-288	5.52
Gemmatirosa_kalamazoonesis_2	38-58	4
	164-176	11.52
Paraburkholderia_hospita_4	92-104	7.08
Methylomicrobium_alcaliphilum_3
Methylocystis_bryophila_2
Tetrahymena_thermophila_3
Plutella_xylostella_6	92-103	6.9
Escherichia_coli_1	92-103	6.9
Serratia_fonticola_4	92-103	6.9
Dictyostelium discoideum	17-30	4
Coraliomargarita_akajimensis
Mariprofundus_ferrinatatus
Burkholderia_sp._2
Opitutus_terrae_2	85-96	8.57
	183-193	5.96
Gemmatirosa_kalamazoonesis_1
Luteitalea_pratensis_1	85-96	3.49
	209-223	9.79
Meiothermus_silvanus	155-166	6.91
Chlorobium_phaeobacteroides
Saccharomyces cerevisiae
Caldilinea_aerophila	75-86	6.9
Protochlamydia_naegleriophila_4	141-159	9.57
Acanthamoeba_castellanii_2	2-19	12.48
	35-51	7.7
Flammeovirgaceae_bacterium_2
Phialocephala_scopiformis_5
Nostoc_punctiforme_2
Symbiodinium_minutum_2
Guillardia_theta_3	141-152	9.51
Fusarium_oxysporum_2	5-37	12.48
	38-51	9.41
Gemmatimonas_aurantiaca_1
Gemmatimonas_aurantiaca_2
Naegleria_gruberi	53-70	10.7
	126-134	3.46
Paramecium_tetraurelia	217-227	10.6
	245-257	12.7
Bacillus_pseudofirmus_2	126-138	3.79
Brassica_napus_3
Flaveria_pringlei	18-35	12.02
Zea_mays	15-35	12.3
	75-95	5.13
	122-140	6.56
Bradyrhizobium_diazoefficiens_2
Bdellovibrio_bacteriovorus	37-46	12
Desulfurispirillum_indicum_2
Victivallales_bacterium	94-104	6.92
	197-213	9.45
Acidithiobacillus_ferrooxidans_1
Protochlamydia_naegleriophila_1
Persephonella_marina_2
Arcobacter_nitrofigilis_2	12-24	8.43
Calditerrivibrio_nitroreducens
Desulfurispirillum_indicum_1
Helicobacter_bilis_3	156-167	6.74
Myxococcus_hansupus_3
Protochlamydia_naegleriophila_2	71-81	3.56
	145-159	4
Paraburkholderia_hospita_3
Sorangium_cellulosum_3
Nematostella vectensis
Fimbriimonas_ginsengisoli_2
Streptomyces_albulus_3
Cyanothece_sp._4	78-91	6.74
Synechocystis sp._2	108-117	4
Sorangium_cellulosum_4
Planctomyces_sp._1	209-223	5.91
Planctomyces_sp._2	233-254	3.67
Serratia_fonticola_3
Paraburkholderia_hospita_1
Serratia_fonticola_5
Streptomyces_albulus_4	86-96	3.8
	127-144	6.01
Paraburkholderia_hospita_2
Koribacter_versatilis_5	20-35	5.52
Serratia_fonticola_2	217-231	8.4
Flammeovirgaceae_bacterium_1
Globobulimina_sp._23	34-47	10.6
Elusimicrobium_minutum	187-198	9.52
Protochlamydia_naegleriophila_3	5-12	5.52
Bacteriovorax_stolpii_1
Streptomyces_albulus_2	11-26	5.57
	28-56	12.48
Bradyrhizobium_diazoefficiens_1
Opitutus_terrae_1	213-224	3.8
Chlorobium_chlorochromatii	5-22	5.57
Melainabacteria_bacterium
Flavobacteriaceae_bacterium_1
Koribacter_versatilis_4	128-143	7.79
Bacteriovorax_stolpii_2
Paludisphaera_borealis_1	127-138	5.52
Promineofilum_breve
Deinococcus_irradiatisoli_2	143-158	3.58
Fimbriimonas_ginsengisoli_1
Paludisphaera_borealis_2	30-48	3.93
	111-124	5.88
Amycolatopsis_japonica_1
Mycobacterium tuberculosis_1
Bipolaricaulis_anaerobius	94-109	7
Sorangium_cellulosum_2	163-182	11.52
Methylomirabilis_oxyfera_2
Koribacter_versatilis_2
Paludisphaera_borealis_3
Chlamydomonas_reinhardtii	31-47	9.75
Synechocystis sp._1
Nostoc_punctiforme_1
Leptospira_biflexa	4-17	8.75
Entamoeba_dispar
Ammonia_beccarii_8847	33-48	9.69
	275-286	3.34
Globobulimina_sp._5
Globobulimina_sp._1	19-30	8.41
Reticulomyxa_filosa	2-15	5.52
	135-144	7.97
Nanoarchaeota_archaeon
Thermodesulfatator_indicus	110-126	7.1
Thermovibrio_ammonificans
Methanocella_arvoryzae
Unknown_halophilic_archaeon_DL31	13-24	4.41
	86-100	5.23
Haloarcula_marismortui_1	20-31	5.3
Deinococcus_irradiatisoli_1	131-143	11.7
	163-182	3.67
Koribacter_versatilis_3	77-90	3.79
Streptomyces_albulus_1
Paraburkholderia_hospita_5
Phialocephala_scopiformis_4	85-103	5.05
Paraburkholderia_hospita_6	83-95	9.79
Phialocephala_scopiformis_3
Jakoba_libera
Amycolatopsis_japonica_2
Mycobacterium tuberculosis_2
Volvox_carteri
Fusarium_oxysporum_1	14-27	5.24
Sorangium_cellulosum_1
Phialocephala_scopiformis_2
Thermobaculum_terrenum
Lysinibacillus_sp._2
Leptospirillum_ferriphilum
Methylocystis_bryophila_1
Methylomicrobium_alcaliphilum_4
Methylomirabilis_oxyfera_1
Acidithiobacillus_ferrooxidans_2
Nitrocosmicus_oleophilus
Koribacter_versatilis_1
Methylomicrobium_alcaliphilum_1
Cyanothece_sp._5
Haloarcula_marismortui_2	26-41	6.12
	130-147	3.09
Bacillus_pseudofirmus_1
Bacillus_subtilis
Fusobacterium_mortiferum	12-31	9.11
Methanothermobacter_thermautotrophicus_2
Methanothermobacter_thermautotrophicus_1
Acidianus_hospitalis	173-185	4.79
Sulfolobus_islandicus	92-104	6.14
Micrarchaeota_archaeon_Mia14
